# Supplementary material for: 3-[4-(Acetamido)­benzene­sulfonamido]­benzoic acid
Source: Acta Crystallogr Sect E Struct Rep Online. 2010 Dec 4;67(Pt 1):o25–6. doi: 10.1107/S1600536810048397 (PMC3050169; doi:10.1107/S1600536810048397)
Supplement: Supplementary file 1 [file e-67-00o25-sup1.cif]

##############################################################################
###                                                                        ###
###        Electronic paper (Acta Crystallographica Section E)             ###
###                                                                        ###
##############################################################################
#                                                                            #
# This CIF contains the data in a paper accepted for publication in Acta     #
# Crystallographica Section E. It conforms to the requirements of Notes      #
# for Authors for Section E, and has been peer reviewed under the auspices   #
# of the IUCr Commission on Journals.                                        #
#                                                                            #
# Full details of the Crystallographic Information File format               #
# are given in the paper "The Crystallographic Information File (CIF):       #
# a New Standard Archive File for Crystallography" by S. R. Hall, F. H.      #
# Allen and I. D. Brown [Acta Cryst. (1991), A47, 655-685].                  #
#                                                                            #
# The current version of the core CIF dictionary is obtainable from          #
# ftp://ftp.iucr.org/pub/cif_core.dic. The current version number is 2.4.    #
#                                                                            #
# Software is freely available for graphical display of the structure(s) in  #
# this CIF.  For information consult the CIF home page http://www.iucr.org/  #
# cif/home.html                                                              #
#                                                                            #
# This file may be used for bona fide research purposes within the           #
# scientific community so long as proper attribution is given to the journal # 
# article from which it was obtained.                                        #
#                                                                            #
##############################################################################
                                             
data_I
_audit_creation_method     SHELXL-97
_chemical_name_systematic
;
3-[4-(Acetamido)benzenesulfonamido]benzoic acid
;
_chemical_name_common
;
;
_chemical_formula_moiety     'C15 H14 N2 O5 S'
_chemical_formula_sum     'C15 H14 N2 O5 S'
_chemical_formula_iupac     'C15 H14 N2 O5 S'
_chemical_formula_weight     334.34
_chemical_melting_point     ?
_symmetry_cell_setting     triclinic
_symmetry_space_group_name_H-M     'P -1'
_symmetry_space_group_name_Hall     '-P 1'
loop_
    _symmetry_equiv_pos_as_xyz
    'x, y, z'
    '-x, -y, -z'
_cell_length_a     7.9829(3)
_cell_length_b     8.4143(3)
_cell_length_c     12.6554(5)
_cell_angle_alpha     70.888(2)
_cell_angle_beta     81.553(2)
_cell_angle_gamma     77.104(2)
_cell_volume     780.44(5)
_cell_formula_units_Z     2
_cell_measurement_reflns_used     5086
_cell_measurement_theta_min     2.63
_cell_measurement_theta_max     27.47
_cell_measurement_temperature     296(2)
_exptl_crystal_description     needles
_exptl_crystal_colour     'dark brown'
_exptl_crystal_size_max     0.24
_exptl_crystal_size_mid     0.18
_exptl_crystal_size_min     0.14
_exptl_crystal_density_diffrn     1.423
_exptl_crystal_density_meas     ?
_exptl_crystal_density_method     'not measured'
_exptl_crystal_F_000     348
_exptl_absorpt_coefficient_mu     0.234
_exptl_absorpt_correction_type     none
_exptl_absorpt_process_details     ?
_exptl_special_details
;
;
_diffrn_ambient_temperature     296(2)
_diffrn_radiation_type     MoK\a
_diffrn_radiation_wavelength     0.71073
_diffrn_radiation_source     'fine-focus sealed tube'
_diffrn_radiation_monochromator     graphite
_diffrn_measurement_device_type     'Bruker APEXII CCD area-detector'
_diffrn_measurement_method     '\f and \w scans'
_diffrn_detector_area_resol_mean     ?
_diffrn_reflns_number     13620
_diffrn_reflns_av_R_equivalents     0.0317
_diffrn_reflns_av_sigmaI/netI     0.0369
_diffrn_reflns_theta_min     2.65
_diffrn_reflns_theta_max     28.29
_diffrn_reflns_theta_full     28.29
_diffrn_measured_fraction_theta_max     0.989
_diffrn_measured_fraction_theta_full     0.989
_diffrn_reflns_limit_h_min     -9
_diffrn_reflns_limit_h_max     10
_diffrn_reflns_limit_k_min     -10
_diffrn_reflns_limit_k_max     11
_diffrn_reflns_limit_l_min     -16
_diffrn_reflns_limit_l_max     16
_diffrn_standards_number     0
_diffrn_standards_interval_count     ?
_diffrn_standards_interval_time     ?
_diffrn_standards_decay_%     ?
_refine_special_details
;
Refinement of <i>F</i>^2^ against ALL reflections. The weighted <i>R</i>-factor
<i>wR</i> and goodness of fit <i>S</i> are based on <i>F</i>^2^, conventional
<i>R</i>-factors <i>R</i> are based on <i>F</i>, with <i>F</i> set to zero for
negative <i>F</i>^2^. The threshold expression of <i>F</i>^2^ >
\s(<i>F</i>^2^) is used only for calculating <i>R</i>-factors(gt) <i>etc</i>.
and is not relevant to the choice of reflections for refinement.
<i>R</i>-factors based on <i>F</i>^2^ are statistically about twice as large
as those based on <i>F</i>, and <i>R</i>- factors based on ALL data will be
even larger.
;
_reflns_number_total     3835
_reflns_number_gt     2928
_reflns_threshold_expression     I>2\s(I)
_refine_ls_structure_factor_coef     Fsqd
_refine_ls_matrix_type     full
_refine_ls_R_factor_all     0.0741
_refine_ls_R_factor_gt     0.0543
_refine_ls_wR_factor_gt     0.1377
_refine_ls_wR_factor_ref     0.1497
_refine_ls_goodness_of_fit_ref     1.024
_refine_ls_restrained_S_all     1.024
_refine_ls_number_reflns     3835
_refine_ls_number_parameters     210
_refine_ls_number_restraints     0
_refine_ls_hydrogen_treatment     constr
_refine_ls_weighting_scheme     calc
_refine_ls_weighting_details
         'calc w=1/[\s^2^(Fo^2^)+(0.0733P)^2^+0.3675P] where P=(Fo^2^+2Fc^2^)/3'
_atom_sites_solution_hydrogens     geom
_atom_sites_solution_primary     direct
_atom_sites_solution_secondary     difmap
_refine_ls_shift/su_max     0.034
_refine_ls_shift/su_mean     0.001
_refine_diff_density_max     0.487
_refine_diff_density_min     -0.468
_refine_ls_extinction_method     none
_refine_ls_extinction_coef     ?
loop_
    _atom_type_symbol
    _atom_type_description
    _atom_type_scat_dispersion_real
    _atom_type_scat_dispersion_imag
    _atom_type_scat_source
    'C' 'C' 0.0033 0.0016
                         'International Tables Vol C Tables 4.2.6.8 and 6.1.1.4'
    'H' 'H' 0.0000 0.0000
                         'International Tables Vol C Tables 4.2.6.8 and 6.1.1.4'
    'N' 'N' 0.0061 0.0033
                         'International Tables Vol C Tables 4.2.6.8 and 6.1.1.4'
    'O' 'O' 0.0106 0.0060
                         'International Tables Vol C Tables 4.2.6.8 and 6.1.1.4'
    'S' 'S' 0.1246 0.1234
                         'International Tables Vol C Tables 4.2.6.8 and 6.1.1.4'
_computing_data_collection     'APEX2 (Bruker, 2007)'
_computing_cell_refinement     'SAINT (Bruker, 2007)'
_computing_data_reduction     'SAINT (Bruker, 2007)'
_computing_structure_solution     'SHELXS97 (Sheldrick, 2008)'
_computing_structure_refinement     'SHELXL97 (Sheldrick, 2008)'
_computing_molecular_graphics
           'PLATON (Spek, 2009) and <i>Mercury</i> (Macrae <i>et al.</i>, 2006)'
_computing_publication_material     'PLATON (Spek, 2009)'
loop_
    _atom_site_type_symbol
    _atom_site_label
    _atom_site_fract_x
    _atom_site_fract_y
    _atom_site_fract_z
    _atom_site_U_iso_or_equiv
    _atom_site_adp_type
    _atom_site_calc_flag
    _atom_site_refinement_flags
    _atom_site_occupancy
    _atom_site_disorder_assembly
    _atom_site_disorder_group
    S S1 0.36529(6) 0.60917(7) 0.20813(4) 0.03843(18) Uani d . 1 . .
    N N1 0.1928(2) 0.5659(2) 0.28924(14) 0.0397(4) Uani d . 1 . .
    H H1 0.1346 0.4996 0.2775 0.048 Uiso calc R 1 . .
    O O2 0.50673(18) 0.5656(2) 0.27558(14) 0.0503(4) Uani d . 1 . .
    O O1 0.3732(2) 0.5277(2) 0.12378(13) 0.0489(4) Uani d . 1 . .
    C C4 0.2682(3) 1.1815(3) 0.03783(17) 0.0380(5) Uani d . 1 . .
    C C1 0.3286(2) 0.8313(3) 0.14368(17) 0.0373(4) Uani d . 1 . .
    N N3 0.2462(2) 1.3587(2) -0.01344(14) 0.0424(4) Uani d . 1 . .
    H H3 0.2964 1.4127 0.0158 0.051 Uiso calc R 1 . .
    O O16 0.0723(2) 1.3984(2) -0.14922(15) 0.0601(5) Uani d . 1 . .
    C C7 0.1369(3) 0.6366(3) 0.37967(17) 0.0370(4) Uani d . 1 . .
    O O5 -0.3233(3) 0.9184(3) 0.57458(17) 0.0786(7) Uani d . 1 . .
    C C14 0.1564(3) 1.4568(3) -0.10295(18) 0.0421(5) Uani d . 1 . .
    O O4 -0.3591(3) 0.9200(4) 0.40422(19) 0.0954(9) Uani d . 1 . .
    C C9 -0.0886(3) 0.7910(3) 0.47573(18) 0.0437(5) Uani d . 1 . .
    C C12 0.2427(3) 0.6086(3) 0.46374(19) 0.0511(6) Uani d . 1 . .
    H H12 0.3535 0.5447 0.4610 0.061 Uiso calc R 1 . .
    C C8 -0.0291(3) 0.7287(3) 0.38531(18) 0.0411(5) Uani d . 1 . .
    H H8 -0.1007 0.7490 0.3288 0.049 Uiso calc R 1 . .
    C C10 0.0194(3) 0.7651(3) 0.5583(2) 0.0530(6) Uani d . 1 . .
    H H10 -0.0194 0.8083 0.6182 0.064 Uiso calc R 1 . .
    C C11 0.1851(3) 0.6745(4) 0.5510(2) 0.0593(7) Uani d . 1 . .
    H H11 0.2586 0.6580 0.6058 0.071 Uiso calc R 1 . .
    C C15 0.1669(3) 1.6414(3) -0.1392(2) 0.0518(6) Uani d . 1 . .
    H H15A 0.0989 1.7018 -0.2019 0.078 Uiso calc R 1 . .
    H H15B 0.2847 1.6541 -0.1608 0.078 Uiso calc R 1 . .
    H H15C 0.1237 1.6877 -0.0784 0.078 Uiso calc R 1 . .
    C C6 0.2468(5) 0.9002(4) 0.0475(3) 0.0854(11) Uani d . 1 . .
    H H6 0.2102 0.8281 0.0172 0.102 Uiso calc R 1 . .
    C C5 0.2170(5) 1.0723(4) -0.0058(3) 0.0823(11) Uani d . 1 . .
    H H5 0.1618 1.1157 -0.0720 0.099 Uiso calc R 1 . .
    C C13 -0.2682(3) 0.8827(4) 0.4850(2) 0.0570(7) Uani d . 1 . .
    C C2 0.3792(5) 0.9385(4) 0.1877(2) 0.0757(10) Uani d . 1 . .
    H H2 0.4357 0.8940 0.2533 0.091 Uiso calc R 1 . .
    C C3 0.3476(5) 1.1122(4) 0.1358(2) 0.0760(10) Uani d . 1 . .
    H H4 0.3807 1.1841 0.1679 0.091 Uiso calc R 1 . .
    H H7 -0.4296 0.9779 0.5730 0.30(4) Uiso d R 1 . .
loop_
    _atom_site_aniso_label
    _atom_site_aniso_U_11
    _atom_site_aniso_U_22
    _atom_site_aniso_U_33
    _atom_site_aniso_U_12
    _atom_site_aniso_U_13
    _atom_site_aniso_U_23
    S1 0.0298(3) 0.0460(3) 0.0443(3) -0.0019(2) -0.0027(2) -0.0237(2)
    N1 0.0351(9) 0.0448(10) 0.0441(10) -0.0086(7) -0.0023(7) -0.0196(8)
    O2 0.0323(8) 0.0616(10) 0.0597(10) 0.0010(7) -0.0102(7) -0.0257(8)
    O1 0.0472(9) 0.0552(10) 0.0543(9) -0.0056(7) 0.0007(7) -0.0346(8)
    C4 0.0325(10) 0.0502(12) 0.0366(10) -0.0100(9) -0.0007(8) -0.0199(9)
    C1 0.0319(9) 0.0462(12) 0.0393(11) -0.0091(8) 0.0007(8) -0.0208(9)
    N3 0.0442(10) 0.0486(11) 0.0414(10) -0.0124(8) -0.0087(8) -0.0185(8)
    O16 0.0570(10) 0.0703(12) 0.0606(11) -0.0117(9) -0.0257(8) -0.0210(9)
    C7 0.0352(10) 0.0405(11) 0.0341(10) -0.0052(8) -0.0019(8) -0.0112(9)
    O5 0.0565(11) 0.1177(18) 0.0653(12) 0.0201(11) -0.0089(9) -0.0554(12)
    C14 0.0339(10) 0.0570(13) 0.0385(11) -0.0055(9) 0.0001(8) -0.0221(10)
    O4 0.0579(12) 0.156(2) 0.0790(14) 0.0398(13) -0.0287(11) -0.0740(15)
    C9 0.0404(11) 0.0497(13) 0.0409(12) -0.0025(9) -0.0047(9) -0.0169(10)
    C12 0.0372(11) 0.0699(16) 0.0423(12) 0.0038(11) -0.0099(9) -0.0182(11)
    C8 0.0372(10) 0.0485(12) 0.0376(11) -0.0019(9) -0.0089(8) -0.0146(9)
    C10 0.0522(13) 0.0692(16) 0.0402(12) -0.0033(12) -0.0059(10) -0.0244(12)
    C11 0.0489(13) 0.089(2) 0.0423(13) -0.0005(13) -0.0159(10) -0.0255(13)
    C15 0.0544(14) 0.0541(14) 0.0452(13) -0.0014(11) -0.0027(10) -0.0190(11)
    C6 0.130(3) 0.0517(16) 0.096(2) -0.0114(17) -0.075(2) -0.0271(15)
    C5 0.129(3) 0.0534(16) 0.080(2) -0.0076(17) -0.071(2) -0.0206(14)
    C13 0.0486(13) 0.0706(17) 0.0553(15) 0.0080(12) -0.0088(11) -0.0347(13)
    C2 0.128(3) 0.0570(16) 0.0561(16) -0.0268(17) -0.0497(17) -0.0113(13)
    C3 0.129(3) 0.0529(15) 0.0634(17) -0.0294(17) -0.0507(18) -0.0142(13)
_geom_special_details
;
All e.s.d.'s (except the e.s.d. in the dihedral angle between two l.s. planes)
are estimated using the full covariance matrix. The cell e.s.d.'s are taken
into account individually in the estimation of e.s.d.'s in distances, angles
and torsion angles; correlations between e.s.d.'s in cell parameters are only
used when they are defined by crystal symmetry. An approximate (isotropic)
treatment of cell e.s.d.'s is used for estimating e.s.d.'s involving l.s.
planes.
;
loop_
    _geom_bond_atom_site_label_1
    _geom_bond_atom_site_label_2
    _geom_bond_site_symmetry_2
    _geom_bond_distance
    _geom_bond_publ_flag
    S1 O2 . 1.4252(15) ?
    S1 O1 . 1.4331(15) ?
    S1 N1 . 1.6264(17) ?
    S1 C1 . 1.753(2) ?
    N1 C7 . 1.428(2) ?
    N1 H1 . 0.8600 ?
    C4 C3 . 1.368(3) ?
    C4 C5 . 1.372(3) ?
    C4 N3 . 1.399(3) ?
    C1 C2 . 1.359(3) ?
    C1 C6 . 1.359(3) ?
    N3 C14 . 1.357(3) ?
    N3 H3 . 0.8600 ?
    O16 C14 . 1.219(3) ?
    C7 C8 . 1.383(3) ?
    C7 C12 . 1.383(3) ?
    O5 C13 . 1.260(3) ?
    O5 H7 . 0.8831 ?
    C14 C15 . 1.487(3) ?
    O4 C13 . 1.255(3) ?
    C9 C10 . 1.383(3) ?
    C9 C8 . 1.390(3) ?
    C9 C13 . 1.477(3) ?
    C12 C11 . 1.369(3) ?
    C12 H12 . 0.9300 ?
    C8 H8 . 0.9300 ?
    C10 C11 . 1.378(4) ?
    C10 H10 . 0.9300 ?
    C11 H11 . 0.9300 ?
    C15 H15A . 0.9600 ?
    C15 H15B . 0.9600 ?
    C15 H15C . 0.9600 ?
    C6 C5 . 1.365(4) ?
    C6 H6 . 0.9300 ?
    C5 H5 . 0.9300 ?
    C2 C3 . 1.374(4) ?
    C2 H2 . 0.9300 ?
    C3 H4 . 0.9300 ?
loop_
    _geom_angle_atom_site_label_1
    _geom_angle_atom_site_label_2
    _geom_angle_atom_site_label_3
    _geom_angle_site_symmetry_1
    _geom_angle_site_symmetry_3
    _geom_angle
    _geom_angle_publ_flag
    O2 S1 O1 . . 119.27(9) ?
    O2 S1 N1 . . 108.91(9) ?
    O1 S1 N1 . . 105.07(9) ?
    O2 S1 C1 . . 107.95(10) ?
    O1 S1 C1 . . 108.32(10) ?
    N1 S1 C1 . . 106.68(9) ?
    C7 N1 S1 . . 120.87(14) ?
    C7 N1 H1 . . 119.6 ?
    S1 N1 H1 . . 119.6 ?
    C3 C4 C5 . . 117.9(2) ?
    C3 C4 N3 . . 118.54(19) ?
    C5 C4 N3 . . 123.5(2) ?
    C2 C1 C6 . . 118.4(2) ?
    C2 C1 S1 . . 121.67(18) ?
    C6 C1 S1 . . 119.95(17) ?
    C14 N3 C4 . . 128.83(18) ?
    C14 N3 H3 . . 115.6 ?
    C4 N3 H3 . . 115.6 ?
    C8 C7 C12 . . 119.55(19) ?
    C8 C7 N1 . . 119.05(18) ?
    C12 C7 N1 . . 121.34(19) ?
    C13 O5 H7 . . 113.2 ?
    O16 C14 N3 . . 122.6(2) ?
    O16 C14 C15 . . 122.7(2) ?
    N3 C14 C15 . . 114.73(19) ?
    C10 C9 C8 . . 120.1(2) ?
    C10 C9 C13 . . 119.8(2) ?
    C8 C9 C13 . . 120.1(2) ?
    C11 C12 C7 . . 120.4(2) ?
    C11 C12 H12 . . 119.8 ?
    C7 C12 H12 . . 119.8 ?
    C7 C8 C9 . . 119.82(19) ?
    C7 C8 H8 . . 120.1 ?
    C9 C8 H8 . . 120.1 ?
    C11 C10 C9 . . 119.4(2) ?
    C11 C10 H10 . . 120.3 ?
    C9 C10 H10 . . 120.3 ?
    C12 C11 C10 . . 120.6(2) ?
    C12 C11 H11 . . 119.7 ?
    C10 C11 H11 . . 119.7 ?
    C14 C15 H15A . . 109.5 ?
    C14 C15 H15B . . 109.5 ?
    H15A C15 H15B . . 109.5 ?
    C14 C15 H15C . . 109.5 ?
    H15A C15 H15C . . 109.5 ?
    H15B C15 H15C . . 109.5 ?
    C1 C6 C5 . . 121.8(2) ?
    C1 C6 H6 . . 119.1 ?
    C5 C6 H6 . . 119.1 ?
    C6 C5 C4 . . 120.2(2) ?
    C6 C5 H5 . . 119.9 ?
    C4 C5 H5 . . 119.9 ?
    O4 C13 O5 . . 123.1(2) ?
    O4 C13 C9 . . 118.9(2) ?
    O5 C13 C9 . . 118.0(2) ?
    C1 C2 C3 . . 120.4(2) ?
    C1 C2 H2 . . 119.8 ?
    C3 C2 H2 . . 119.8 ?
    C4 C3 C2 . . 121.2(2) ?
    C4 C3 H4 . . 119.4 ?
    C2 C3 H4 . . 119.4 ?
loop_
    _geom_torsion_atom_site_label_1
    _geom_torsion_atom_site_label_2
    _geom_torsion_atom_site_label_3
    _geom_torsion_atom_site_label_4
    _geom_torsion_site_symmetry_1
    _geom_torsion_site_symmetry_2
    _geom_torsion_site_symmetry_3
    _geom_torsion_site_symmetry_4
    _geom_torsion
    _geom_torsion_publ_flag
    O2 S1 N1 C7 . . . . 55.28(18) ?
    O1 S1 N1 C7 . . . . -175.87(15) ?
    C1 S1 N1 C7 . . . . -60.99(17) ?
    O2 S1 C1 C2 . . . . -23.6(3) ?
    O1 S1 C1 C2 . . . . -154.0(2) ?
    N1 S1 C1 C2 . . . . 93.4(2) ?
    O2 S1 C1 C6 . . . . 156.7(2) ?
    O1 S1 C1 C6 . . . . 26.3(3) ?
    N1 S1 C1 C6 . . . . -86.4(3) ?
    C3 C4 N3 C14 . . . . -172.3(3) ?
    C5 C4 N3 C14 . . . . 8.9(4) ?
    S1 N1 C7 C8 . . . . 124.75(19) ?
    S1 N1 C7 C12 . . . . -57.9(3) ?
    C4 N3 C14 O16 . . . . 3.6(3) ?
    C4 N3 C14 C15 . . . . -177.18(19) ?
    C8 C7 C12 C11 . . . . -1.3(4) ?
    N1 C7 C12 C11 . . . . -178.6(2) ?
    C12 C7 C8 C9 . . . . -0.6(3) ?
    N1 C7 C8 C9 . . . . 176.8(2) ?
    C10 C9 C8 C7 . . . . 1.8(4) ?
    C13 C9 C8 C7 . . . . -177.2(2) ?
    C8 C9 C10 C11 . . . . -1.1(4) ?
    C13 C9 C10 C11 . . . . 177.9(3) ?
    C7 C12 C11 C10 . . . . 2.0(4) ?
    C9 C10 C11 C12 . . . . -0.8(4) ?
    C2 C1 C6 C5 . . . . 0.8(5) ?
    S1 C1 C6 C5 . . . . -179.4(3) ?
    C1 C6 C5 C4 . . . . -0.7(6) ?
    C3 C4 C5 C6 . . . . -0.6(5) ?
    N3 C4 C5 C6 . . . . 178.3(3) ?
    C10 C9 C13 O4 . . . . 173.0(3) ?
    C8 C9 C13 O4 . . . . -8.0(4) ?
    C10 C9 C13 O5 . . . . -7.6(4) ?
    C8 C9 C13 O5 . . . . 171.4(3) ?
    C6 C1 C2 C3 . . . . 0.2(5) ?
    S1 C1 C2 C3 . . . . -179.5(3) ?
    C5 C4 C3 C2 . . . . 1.6(5) ?
    N3 C4 C3 C2 . . . . -177.3(3) ?
    C1 C2 C3 C4 . . . . -1.5(5) ?
loop_
    _geom_hbond_atom_site_label_D
    _geom_hbond_atom_site_label_H
    _geom_hbond_atom_site_label_A
    _geom_hbond_site_symmetry_A
    _geom_hbond_distance_DH
    _geom_hbond_distance_HA
    _geom_hbond_distance_DA
    _geom_hbond_angle_DHA
    O5 H7 O4 2_476 0.88 1.74 2.617(4) 170
    N1 H1 O16 2_575 0.86 2.31 2.860(2) 122
    N3 H3 O1 1_565 0.86 2.13 2.974(2) 165
    C11 H11 O2 2_666 0.93 2.59 3.379(3) 143
data_global
_journal_date_recd_electronic     2010-11-09
_journal_date_accepted     2010-11-20
_journal_name_full     'Acta Crystallographica, Section E'
_journal_year     2011
_journal_volume     67
_journal_issue      1
_journal_page_first     o25
_journal_page_last     o26
_journal_paper_category     QO
_journal_coeditor_code     SJ5052
_publ_contact_author_name     'Muhammad Zia-ur-Rehman'
_publ_contact_author_address
;
Applied Chemistry Research Centre
PCSIR Laboratories Complex
Lahore-54600
Pakistan
;
_publ_contact_author_email     'rehman_pcsir@hotmail.com'
_publ_contact_author_fax     ?
_publ_contact_author_phone     '+92 333 4571977'
_publ_section_title
;
3-[4-(Acetamido)benzenesulfonamido]benzoic acid
;
loop_
    _publ_author_name
    _publ_author_footnote
    _publ_author_address
    'Mirza, Sidra Muzaffar' .
;
Department of Chemistry
Government College University
Lahore 54000
Pakistan
;
    'Mustafa, Ghulam' .
;
Department of Chemistry
Government College University
Lahore 54000
Pakistan
;
    'Khan, Islam Ullah' .
;
Department of Chemistry
Government College University
Lahore 54000
Pakistan
;
    'Zia-ur-Rehman, Muhammad' .
;
Applied Chemistry Research Centre
PCSIR Laboratories Complex
Lahore 54600
Pakistan
;
    'Shafiq, Muhammad' .
;
Department of Chemistry
Government College University
Lahore 54000
Pakistan
;
