# Supplementary material for: 3-[4-(Acetamido)­benzene­sulfonamido]­benzoic acid
Source: Acta Crystallogr Sect E Struct Rep Online. 2010 Dec 4;67(Pt 1):o25–6. doi: 10.1107/S1600536810048397 (PMC3050169; doi:10.1107/S1600536810048397)
Supplement: Supplementary file 2 [file e-67-00o25-Isup2.hkl]

# 
# h,k,l, Fc-squared, Fo-squared, sigma(Fo-squared) and status flag 
# 
data_I
_shelx_title ' PC3_0m in P-1' 
_shelx_refln_list_code          4 
_shelx_F_calc_maximum       63.20 
_exptl_crystal_F_000       348.00 
_reflns_d_resolution_high  0.7498 
 
loop_ 
 _symmetry_equiv_pos_as_xyz 
 'x, y, z' 
 '-x, -y, -z' 
 
_cell_length_a     7.9829 
_cell_length_b     8.4143 
_cell_length_c    12.6554 
_cell_angle_alpha  70.888 
_cell_angle_beta   81.553 
_cell_angle_gamma  77.104 
 
_shelx_F_squared_multiplier     1.000 
 
loop_ 
 _refln_index_h 
 _refln_index_k 
 _refln_index_l 
 _refln_F_squared_calc 
 _refln_F_squared_meas 
 _refln_F_squared_sigma 
 _refln_observed_status 
   3   0   0      766.23      830.34      8.98 o 
   4   0   0      250.91      211.85      3.14 o 
   5   0   0       31.18       32.49      1.57 o 
   6   0   0      161.45      159.21      3.15 o 
   7   0   0      225.11      222.36      4.28 o 
   8   0   0      128.96      107.65      4.41 o 
   9   0   0       22.44       29.23      4.37 o 
  10   0   0       19.59       15.87      3.99 o 
 -10   1   0        3.53        1.91      2.88 o 
  -9   1   0        7.63       14.64      3.61 o 
  -8   1   0       31.62       34.44      2.38 o 
  -7   1   0       37.49       44.59      1.94 o 
  -6   1   0      180.76      173.40      3.60 o 
  -5   1   0       99.55       98.46      3.16 o 
  -4   1   0      741.45      740.93     10.00 o 
  -3   1   0      910.50     1078.00     13.15 o 
  -2   1   0      104.76      132.92      1.96 o 
  -1   1   0      616.21      618.11      6.64 o 
   1   1   0      100.53       97.94      2.33 o 
   2   1   0      413.54      487.81      4.97 o 
   3   1   0     1306.25     1383.37     13.20 o 
   4   1   0       82.37       88.23      1.26 o 
   5   1   0      980.07     1071.65     11.04 o 
   6   1   0        5.62        7.30      0.77 o 
   7   1   0      177.82      189.65      3.41 o 
   8   1   0       98.65      105.42      4.05 o 
   9   1   0       63.71       53.93      3.12 o 
  10   1   0        4.33        2.88      2.93 o 
  -9   2   0       10.59       11.84      3.44 o 
  -8   2   0        0.51       -1.23      1.23 o 
  -7   2   0      125.97      119.30      3.99 o 
  -6   2   0      243.32      251.79      5.17 o 
  -5   2   0      379.99      350.17      5.10 o 
  -4   2   0      241.01      259.47      4.20 o 
  -3   2   0       14.26       17.18      0.74 o 
  -2   2   0     1257.25     1195.87     12.86 o 
  -1   2   0      350.54      363.08      3.88 o 
   0   2   0      718.24      693.72      7.45 o 
   2   2   0       47.70       37.46      0.75 o 
   3   2   0       33.60       34.45      0.71 o 
   4   2   0      131.73      119.27      1.85 o 
   5   2   0      771.88      763.83      8.42 o 
   6   2   0       17.16       19.14      0.97 o 
   7   2   0       13.24        9.30      0.96 o 
   8   2   0       16.16        9.53      1.03 o 
   9   2   0       73.52       81.67      6.02 o 
  10   2   0       27.13       33.94      4.71 o 
  -9   3   0        8.00        6.96      3.14 o 
  -8   3   0       10.44       10.50      1.96 o 
  -7   3   0       10.70        5.22      1.70 o 
  -6   3   0       83.83       83.29      4.02 o 
  -5   3   0      162.53      168.60      3.37 o 
  -4   3   0       17.40       17.10      0.91 o 
  -3   3   0      177.09      217.68      3.59 o 
  -2   3   0        1.89       -0.30      0.40 o 
  -1   3   0       18.52       26.79      0.69 o 
   0   3   0        0.89        3.50      0.38 o 
   1   3   0      442.27      470.94      8.43 o 
   2   3   0      134.34      112.89      2.12 o 
   3   3   0        4.72        6.30      0.32 o 
   4   3   0      125.23      128.56      1.76 o 
   5   3   0        3.53        1.33      0.46 o 
   6   3   0      116.83      117.23      2.21 o 
   7   3   0       51.43       55.67      1.96 o 
   8   3   0        0.29       -1.03      1.03 o 
   9   3   0       19.48       11.24      3.05 o 
  10   3   0       22.66       18.20      3.73 o 
  -8   4   0       67.27       71.34      4.57 o 
  -7   4   0       48.24       41.44      4.39 o 
  -6   4   0       80.07       68.09      2.75 o 
  -5   4   0       37.72       39.41      2.07 o 
  -4   4   0      119.26      119.18      2.60 o 
  -3   4   0       53.85       45.68      1.46 o 
  -2   4   0       11.59       22.39      1.07 o 
  -1   4   0      513.35      491.55      7.42 o 
   0   4   0     1779.49     1996.95     27.77 o 
   1   4   0       10.99        8.81      0.64 o 
   2   4   0     2807.36     2936.75     47.29 o 
   3   4   0        2.96        2.10      0.66 o 
   4   4   0        8.86        8.53      0.45 o 
   5   4   0       79.91       85.56      1.89 o 
   6   4   0      100.05       80.38      1.88 o 
   7   4   0       20.41       28.46      1.56 o 
   8   4   0        1.70        0.37      1.59 o 
   9   4   0        0.64        2.21      2.29 o 
  10   4   0        3.42        3.22      2.67 o 
  -7   5   0        2.57       -2.26      2.26 o 
  -6   5   0        3.95        0.47      1.70 o 
  -5   5   0       77.44       76.47      2.72 o 
  -4   5   0       17.21       20.22      1.40 o 
  -3   5   0       39.12       32.66      2.67 o 
  -2   5   0      104.89      113.98      2.45 o 
  -1   5   0       41.56       41.36      1.63 o 
   0   5   0      130.22      132.80      2.58 o 
   1   5   0        4.71        3.07      0.52 o 
   2   5   0       19.28       17.55      1.21 o 
   3   5   0       15.72       16.80      1.12 o 
   4   5   0       17.56       22.27      0.99 o 
   5   5   0       34.54       27.48      1.18 o 
   6   5   0        5.77        6.23      1.00 o 
   7   5   0      145.36      148.15      4.22 o 
   8   5   0       14.73       19.06      3.20 o 
   9   5   0        5.70        2.59      2.63 o 
  10   5   0        6.93       16.12      3.65 o 
  -7   6   0       14.93       10.61      4.50 o 
  -6   6   0       13.49       10.69      4.12 o 
  -5   6   0       17.23       17.30      2.86 o 
  -4   6   0        0.00        0.61      1.59 o 
  -3   6   0       76.37       75.95      2.72 o 
  -2   6   0        3.83        3.90      1.06 o 
  -1   6   0        7.97        7.48      0.89 o 
   0   6   0      202.21      209.90      3.73 o 
   1   6   0       49.50       41.81      1.18 o 
   2   6   0      151.48      150.58      5.06 o 
   3   6   0        2.73        3.86      0.71 o 
   4   6   0        0.10        0.48      0.55 o 
   5   6   0      204.12      207.77      5.88 o 
   6   6   0        0.08        1.08      1.20 o 
   7   6   0       62.58       52.61      2.47 o 
   8   6   0        0.12        1.25      1.67 o 
   9   6   0       41.27       46.58      5.01 o 
  -6   7   0        9.78        8.27      4.28 o 
  -5   7   0        6.62        5.15      2.61 o 
  -4   7   0        7.61        3.16      4.75 o 
  -3   7   0        0.60       -0.62      2.63 o 
  -2   7   0        4.36        1.45      1.38 o 
  -1   7   0        1.40        0.36      2.15 o 
   0   7   0       39.89       28.57      2.01 o 
   1   7   0       20.95       21.15      1.59 o 
   2   7   0       42.53       50.27      2.03 o 
   3   7   0        0.21       -0.73      0.73 o 
   4   7   0       36.06       29.93      2.69 o 
   5   7   0        0.70        0.20      1.04 o 
   6   7   0        7.91        5.31      1.41 o 
   7   7   0        5.26        6.70      1.70 o 
   8   7   0       12.51        9.45      2.07 o 
   9   7   0       20.24       17.52      3.61 o 
  -5   8   0       16.19       15.15      3.18 o 
  -4   8   0       14.42       14.17      4.41 o 
  -3   8   0       19.45       21.32      2.91 o 
  -2   8   0       19.85       19.83      4.65 o 
  -1   8   0       10.82       10.54      2.49 o 
   0   8   0        6.03        6.75      1.52 o 
   1   8   0       18.38       15.00      1.69 o 
   2   8   0       22.35       25.25      1.78 o 
   3   8   0       21.33       23.34      1.97 o 
   4   8   0        6.23        3.65      1.33 o 
   5   8   0        3.92        2.13      1.27 o 
   6   8   0        0.70        0.58      1.33 o 
   7   8   0        2.49        4.89      1.72 o 
   8   8   0        0.33        2.82      1.87 o 
  -3   9   0       49.75       54.47      6.70 o 
  -2   9   0        0.47        4.12      3.61 o 
  -1   9   0        2.84        8.74      3.61 o 
   0   9   0        9.07        9.97      4.79 o 
   1   9   0       10.52       12.30      2.44 o 
   2   9   0        1.17        1.84      3.08 o 
   3   9   0       14.32       21.11      2.30 o 
   4   9   0       18.76       19.60      2.12 o 
   5   9   0        3.76        3.68      1.48 o 
   6   9   0        1.38        1.52      1.59 o 
   7   9   0        1.65        1.20      1.64 o 
  -1  10   0        0.06       -3.73      3.73 o 
   0  10   0        1.01        0.85      3.61 o 
   1  10   0        9.06       13.88      2.89 o 
   2  10   0       12.31       11.96      2.68 o 
   3  10   0        0.15        3.72      2.11 o 
   4  10   0        8.75        6.91      2.06 o 
   5  10   0       10.68       15.74      2.34 o 
  -4 -10   1        9.76       16.75      2.55 o 
  -3 -10   1        7.95       11.42      2.55 o 
  -2 -10   1        0.10        5.43      3.69 o 
  -1 -10   1        0.41       -0.17      3.39 o 
   0 -10   1        6.09        1.48      3.90 o 
  -6  -9   1        0.16        4.42      1.86 o 
  -5  -9   1       18.59       22.10      2.93 o 
  -4  -9   1        0.15        2.03      1.67 o 
  -3  -9   1       14.35       15.44      2.29 o 
  -2  -9   1       13.10       17.49      2.53 o 
  -1  -9   1        8.71       11.34      2.52 o 
   0  -9   1        1.79        1.62      3.33 o 
   1  -9   1        9.68        9.50      3.90 o 
   2  -9   1        7.69        6.53      4.28 o 
   3  -9   1        0.68       -1.15      4.03 o 
  -7  -8   1        0.07        1.53      1.97 o 
  -6  -8   1        1.00        1.73      1.53 o 
  -5  -8   1       21.59       23.32      3.61 o 
  -4  -8   1        0.34        0.62      1.15 o 
  -3  -8   1        3.84        3.93      1.34 o 
  -2  -8   1       10.43       12.28      1.53 o 
  -1  -8   1        1.61        2.36      1.35 o 
   0  -8   1       34.74       36.11      2.49 o 
   1  -8   1        1.55        2.29      1.55 o 
   2  -8   1       12.93       15.30      2.61 o 
   3  -8   1       32.64       37.66      3.61 o 
   4  -8   1        0.17       -1.27      3.73 o 
   5  -8   1        7.51       10.17      5.15 o 
  -8  -7   1        0.68        3.50      1.88 o 
  -7  -7   1        0.02        0.69      1.55 o 
  -6  -7   1        0.84        1.02      1.39 o 
  -5  -7   1        4.84        5.46      1.43 o 
  -4  -7   1       44.53       44.55      4.09 o 
  -3  -7   1       12.12       15.64      1.39 o 
  -2  -7   1       29.72       26.77      1.70 o 
  -1  -7   1        0.01       -0.85      1.06 o 
   0  -7   1        3.64        7.87      1.49 o 
   1  -7   1        9.32        4.95      1.51 o 
   2  -7   1        3.23        0.67      1.48 o 
   3  -7   1       19.73       21.45      2.76 o 
   4  -7   1       35.35       34.62      5.09 o 
   5  -7   1        0.61       -0.42      2.46 o 
   6  -7   1        0.58       -0.93      3.95 o 
  -9  -6   1       10.30        7.81      3.05 o 
  -8  -6   1        7.07        5.07      1.93 o 
  -7  -6   1       70.10       74.82      3.84 o 
  -6  -6   1        4.50        6.50      1.53 o 
  -5  -6   1       12.02       11.95      1.60 o 
  -4  -6   1      267.18      275.47      6.07 o 
  -3  -6   1        9.82        7.10      0.96 o 
  -2  -6   1       16.56       15.86      1.04 o 
  -1  -6   1       26.78       30.37      1.90 o 
   0  -6   1        0.03        0.25      0.65 o 
   1  -6   1      126.25      132.18      3.65 o 
   2  -6   1        8.22        8.44      1.29 o 
   3  -6   1       82.67       77.19      2.76 o 
   4  -6   1       68.20       69.41      4.14 o 
   5  -6   1        1.42       -0.38      2.13 o 
   6  -6   1       15.18       10.65      4.24 o 
   7  -6   1        0.36       -3.27      3.27 o 
  -9  -5   1       43.02       45.23      5.01 o 
  -8  -5   1        0.44       -0.16      1.60 o 
  -7  -5   1       10.87       15.76      2.83 o 
  -6  -5   1       16.75       17.22      1.52 o 
  -5  -5   1       65.63       65.36      1.80 o 
  -4  -5   1        0.03        0.66      0.53 o 
  -3  -5   1      181.99      192.61      3.99 o 
  -2  -5   1      164.97      150.58      2.59 o 
  -1  -5   1      109.98      117.06      2.47 o 
   0  -5   1       98.82      111.55      2.33 o 
   1  -5   1      148.21      164.55      3.23 o 
   2  -5   1       49.96       47.26      1.97 o 
   3  -5   1      124.26      114.88      2.78 o 
   4  -5   1       29.83       31.03      1.91 o 
   5  -5   1        4.52        2.66      1.07 o 
   6  -5   1       29.25       24.48      4.45 o 
   7  -5   1       14.69       10.31      4.12 o 
   8  -5   1        3.88        6.70      4.20 o 
 -10  -4   1        0.34       -0.81      2.63 o 
  -9  -4   1       36.45       43.49      5.01 o 
  -8  -4   1       34.74       33.87      2.98 o 
  -7  -4   1        5.82        2.79      1.23 o 
  -6  -4   1        0.27       -0.26      0.73 o 
  -5  -4   1       92.16      109.82      2.00 o 
  -4  -4   1       90.12      108.70      1.87 o 
  -3  -4   1      421.63      483.72      6.05 o 
  -2  -4   1       22.83       34.07      1.74 o 
  -1  -4   1      474.17      476.52      6.48 o 
   0  -4   1      116.08      101.29      1.84 o 
   1  -4   1       48.94       34.26      0.85 o 
   2  -4   1      244.85      218.55      3.58 o 
   3  -4   1       10.06       12.06      0.88 o 
   4  -4   1       29.10       32.09      2.04 o 
   5  -4   1      116.47      121.06      4.42 o 
   6  -4   1      128.99      135.25      5.40 o 
   7  -4   1       23.31       26.25      2.98 o 
   8  -4   1        8.20        2.74      2.20 o 
 -10  -3   1        0.55       -1.91      2.38 o 
  -9  -3   1       69.87       76.37      5.98 o 
  -8  -3   1       36.31       41.56      3.28 o 
  -7  -3   1       21.75       18.71      1.45 o 
  -6  -3   1       73.22       77.66      1.89 o 
  -5  -3   1      251.49      243.55      3.48 o 
  -4  -3   1      258.01      271.72      3.63 o 
  -3  -3   1        6.63       10.98      0.46 o 
  -2  -3   1      599.96      589.58      7.19 o 
  -1  -3   1      121.38      101.97      1.66 o 
   0  -3   1     3152.68     3463.74     62.45 o 
   1  -3   1      771.10      838.97      9.10 o 
   2  -3   1     1139.63     1150.86     16.34 o 
   3  -3   1       12.44       12.28      0.64 o 
   4  -3   1       91.78       92.55      2.37 o 
   5  -3   1       16.99       23.51      1.67 o 
   6  -3   1      101.49       94.40      3.05 o 
   7  -3   1       94.56       97.45      3.75 o 
   8  -3   1       30.60       23.42      2.41 o 
   9  -3   1        0.99        0.42      2.63 o 
 -10  -2   1        0.00        3.52      2.93 o 
  -9  -2   1       16.09       24.44      4.03 o 
  -8  -2   1       44.87       41.85      2.44 o 
  -7  -2   1      151.24      131.58      2.88 o 
  -6  -2   1      124.70      129.82      2.32 o 
  -5  -2   1      147.11      151.70      2.27 o 
  -4  -2   1      108.89      133.50      1.70 o 
  -3  -2   1        2.11        0.23      0.29 o 
  -2  -2   1      801.12      842.96      8.82 o 
   1  -2   1     1505.30     1436.46     16.08 o 
   2  -2   1      494.73      562.32      6.67 o 
   3  -2   1       90.18       65.96      1.51 o 
   4  -2   1      283.34      305.71      4.75 o 
   5  -2   1       34.52       33.41      1.33 o 
   6  -2   1        0.02       -0.29      0.83 o 
   7  -2   1       59.17       59.56      2.85 o 
   8  -2   1       76.02       81.95      4.82 o 
   9  -2   1       13.43       12.69      3.56 o 
 -10  -1   1       31.50       32.16      4.92 o 
  -9  -1   1       11.53       19.86      3.78 o 
  -8  -1   1       37.47       41.08      4.94 o 
  -7  -1   1      360.69      384.42      5.90 o 
  -6  -1   1      265.56      259.77      3.60 o 
  -5  -1   1       24.34       21.01      0.82 o 
  -4  -1   1     1911.75     2168.27     21.61 o 
  -3  -1   1      186.31      180.21      2.04 o 
  -2  -1   1      242.96      295.23      2.96 o 
  -1  -1   1       14.24        9.76      0.37 o 
   1  -1   1      850.14      792.19      9.52 o 
   2  -1   1      161.58      202.36      3.04 o 
   3  -1   1     1849.79     1967.82     22.11 o 
   4  -1   1      106.42      114.13      4.10 o 
   5  -1   1        5.93        1.67      0.58 o 
   6  -1   1       28.93       21.30      1.11 o 
   7  -1   1        9.89        9.47      1.03 o 
   8  -1   1       37.21       38.74      2.50 o 
   9  -1   1       59.42       59.48      6.02 o 
  10  -1   1        0.69        0.04      2.76 o 
 -10   0   1       19.87       14.68      3.90 o 
  -9   0   1        1.18       -0.68      2.21 o 
  -8   0   1       13.61       12.27      3.27 o 
  -7   0   1       45.72       40.73      1.67 o 
  -6   0   1       46.42       42.22      1.50 o 
  -5   0   1      343.84      368.34      5.13 o 
  -4   0   1       35.54       25.40      0.97 o 
  -3   0   1       18.39       15.37      0.56 o 
   2   0   1     1214.42     1218.73     13.63 o 
   3   0   1       48.18       34.61      0.75 o 
   4   0   1       49.94       50.71      1.16 o 
   5   0   1      651.57      664.98      9.14 o 
   6   0   1      258.26      259.40      4.26 o 
   7   0   1       10.93       12.84      1.05 o 
   8   0   1       54.16       38.52      2.81 o 
   9   0   1       50.06       41.70      4.92 o 
  10   0   1        0.38       -0.64      2.59 o 
 -10   1   1        7.33        6.79      3.27 o 
  -9   1   1        4.21        7.00      3.10 o 
  -8   1   1       87.23       82.63      3.33 o 
  -7   1   1        4.22        3.36      1.00 o 
  -6   1   1      174.34      179.35      3.72 o 
  -5   1   1      565.64      538.12      7.80 o 
  -4   1   1        3.75       11.23      0.70 o 
  -3   1   1     1089.27     1179.59     12.00 o 
  -2   1   1     1329.36     1433.04     14.48 o 
  -1   1   1       12.98       10.23      0.47 o 
   0   1   1      794.09      536.66     11.83 o 
   2   1   1     1470.19     1619.84     19.10 o 
   3   1   1       76.84       90.84      1.21 o 
   4   1   1      170.88      171.42      2.20 o 
   5   1   1      382.16      378.55      4.76 o 
   6   1   1      243.87      249.15      4.11 o 
   7   1   1      100.56       99.45      2.13 o 
   8   1   1        6.56       10.56      1.45 o 
   9   1   1       20.46       13.62      1.88 o 
  10   1   1        9.39       12.22      3.65 o 
  -9   2   1        6.48        4.62      3.10 o 
  -8   2   1       20.35       20.90      3.25 o 
  -7   2   1       92.03       83.74      3.75 o 
  -6   2   1       44.25       49.20      1.76 o 
  -5   2   1        0.26        2.75      0.73 o 
  -4   2   1        8.63        8.68      0.67 o 
  -3   2   1       60.68       56.66      1.30 o 
  -2   2   1        3.06        8.64      0.57 o 
  -1   2   1       86.00       71.96      0.94 o 
   0   2   1      437.12      477.48      6.35 o 
   2   2   1      685.24      704.25     17.14 o 
   3   2   1      709.22      618.25      7.11 o 
   4   2   1      157.04      158.85      2.35 o 
   5   2   1      307.72      324.52      5.21 o 
   6   2   1      263.26      273.99      3.69 o 
   7   2   1       90.83       91.82      1.95 o 
   8   2   1       90.49      102.81      3.66 o 
   9   2   1        1.27       -1.36      2.08 o 
  10   2   1       22.93       18.50      3.82 o 
  -9   3   1        0.81        0.76      2.67 o 
  -8   3   1       47.42       57.63      3.29 o 
  -7   3   1      272.88      276.91      7.01 o 
  -6   3   1        2.02       -0.84      0.84 o 
  -5   3   1       77.58       73.37      2.11 o 
  -4   3   1      174.10      169.77      3.15 o 
  -3   3   1       13.47       24.50      0.99 o 
  -2   3   1     1471.77     1645.23     18.65 o 
  -1   3   1      534.74      512.67      5.68 o 
   0   3   1     1955.82     2039.38     22.87 o 
   1   3   1       10.73       15.13      0.77 o 
   2   3   1      446.99      496.79      8.15 o 
   3   3   1       86.18      113.37      3.41 o 
   4   3   1        0.11        0.42      0.27 o 
   5   3   1        1.22       -0.12      0.39 o 
   6   3   1        0.36       -0.51      0.62 o 
   7   3   1      117.88      118.49      3.25 o 
   8   3   1       65.57       59.97      2.49 o 
   9   3   1       28.25       31.73      4.33 o 
  10   3   1        0.31       -2.04      2.04 o 
  -8   4   1        0.43       -1.93      1.93 o 
  -7   4   1       45.10       45.36      3.02 o 
  -6   4   1       96.26       83.41      2.64 o 
  -5   4   1       29.38       27.97      1.79 o 
  -4   4   1       57.03       63.15      1.83 o 
  -3   4   1        0.39        0.21      0.84 o 
  -2   4   1      118.32      114.20      1.91 o 
  -1   4   1      413.29      474.06      6.62 o 
   0   4   1     1661.52     1891.12     24.30 o 
   1   4   1      187.91      187.20      4.84 o 
   2   4   1      382.72      347.46      8.68 o 
   3   4   1        0.19       -0.42      0.42 o 
   4   4   1       50.89       45.78      1.46 o 
   5   4   1       38.98       39.78      1.22 o 
   6   4   1       19.56       16.45      0.80 o 
   7   4   1      147.74      149.21      3.19 o 
   8   4   1       11.04        8.26      2.11 o 
   9   4   1       64.02       64.44      5.39 o 
  10   4   1        2.14       -0.51      2.38 o 
  -8   5   1        1.49       -0.81      3.73 o 
  -7   5   1        0.00       -0.45      2.30 o 
  -6   5   1      104.91       99.06      7.25 o 
  -5   5   1       58.03       64.40      2.62 o 
  -4   5   1        0.29        1.03      0.86 o 
  -3   5   1        0.02       -0.66      0.71 o 
  -2   5   1       23.90       18.45      1.16 o 
  -1   5   1        7.57        7.64      0.77 o 
   0   5   1      226.34      224.84      3.65 o 
   1   5   1       60.76       49.95      2.23 o 
   2   5   1        7.84        2.79      0.85 o 
   3   5   1        0.25        0.00      0.74 o 
   4   5   1       60.57       57.96      4.18 o 
   5   5   1      185.55      179.81      4.40 o 
   6   5   1        2.42        1.16      0.77 o 
   7   5   1       28.12       20.05      1.50 o 
   8   5   1        0.31       -0.47      1.28 o 
   9   5   1       47.50       51.88      3.81 o 
  10   5   1        4.06        6.66      3.10 o 
  -7   6   1       13.17       11.88      4.54 o 
  -6   6   1       14.73       16.89      4.28 o 
  -5   6   1       80.89       71.32      7.66 o 
  -4   6   1        0.14        0.70      1.39 o 
  -3   6   1       77.95       77.06      3.01 o 
  -2   6   1        0.86        1.62      0.95 o 
  -1   6   1       31.49       37.61      1.46 o 
   0   6   1       84.04       79.46      2.10 o 
   1   6   1       25.08       19.30      0.96 o 
   2   6   1       50.81       49.86      1.78 o 
   3   6   1      463.24      472.90      9.76 o 
   4   6   1      155.42      133.42      4.35 o 
   5   6   1      235.16      256.87      9.93 o 
   6   6   1       17.66       14.29      1.16 o 
   7   6   1        0.19        0.83      1.88 o 
   8   6   1        2.48        5.50      1.78 o 
   9   6   1        1.01        1.13      1.81 o 
  -6   7   1        4.24        1.27      3.48 o 
  -5   7   1       26.95       31.31      5.01 o 
  -4   7   1       10.12        8.95      1.93 o 
  -3   7   1       69.82       65.47      4.16 o 
  -2   7   1       27.39       27.25      2.23 o 
  -1   7   1       30.20       32.71      2.20 o 
   0   7   1       53.76       51.98      2.78 o 
   1   7   1        0.85        0.33      0.71 o 
   2   7   1        0.65        0.44      0.57 o 
   3   7   1       40.46       38.20      1.90 o 
   4   7   1        2.88        2.96      1.02 o 
   5   7   1       40.15       41.18      1.89 o 
   6   7   1       13.84       16.84      1.64 o 
   7   7   1        6.67        8.53      1.65 o 
   8   7   1       32.54       25.68      2.64 o 
   9   7   1       10.66       12.59      2.43 o 
  -5   8   1        0.00        1.82      4.03 o 
  -4   8   1        6.12        4.90      2.62 o 
  -3   8   1       37.19       37.64      5.07 o 
  -2   8   1        5.54        8.18      1.80 o 
  -1   8   1        2.87        4.30      1.47 o 
   0   8   1       23.92       30.21      2.15 o 
   1   8   1       18.46       19.05      1.67 o 
   2   8   1       21.46       16.52      1.59 o 
   3   8   1        3.83        5.42      0.97 o 
   4   8   1       37.59       33.41      1.56 o 
   5   8   1       10.25        9.44      1.27 o 
   6   8   1        6.26        7.06      1.82 o 
   7   8   1        6.81        9.46      2.95 o 
   8   8   1        1.30        5.95      1.84 o 
  -4   9   1        0.09        1.91      3.95 o 
  -3   9   1        3.39        9.46      4.16 o 
  -2   9   1       35.13       36.87      5.30 o 
  -1   9   1        3.57        5.25      1.80 o 
   0   9   1       10.41        9.98      1.82 o 
   1   9   1       16.11       21.15      2.63 o 
   2   9   1       44.50       49.35      5.45 o 
   3   9   1        2.03        1.19      1.39 o 
   4   9   1        0.63        1.28      1.89 o 
   5   9   1       14.08       19.59      5.69 o 
   6   9   1        4.72        8.05      1.95 o 
   7   9   1        3.92        6.89      1.69 o 
  -1  10   1        2.48       -1.32      3.78 o 
   0  10   1        7.82        6.65      2.72 o 
   1  10   1        0.19        2.47      2.29 o 
   2  10   1       29.49       31.13      3.09 o 
   3  10   1       28.24       32.07      2.83 o 
   4  10   1        3.38        4.08      1.73 o 
   5  10   1        9.36       12.83      1.99 o 
  -2 -10   2        5.08       10.73      4.03 o 
  -1 -10   2        3.70       10.39      4.28 o 
  -6  -9   2        0.02        1.36      2.08 o 
  -5  -9   2        1.60        3.27      2.84 o 
  -4  -9   2       17.80       19.25      2.56 o 
  -3  -9   2        8.25       11.93      2.34 o 
  -2  -9   2        4.46        6.15      2.30 o 
  -1  -9   2        1.05        0.89      2.23 o 
   0  -9   2       13.00       11.88      4.03 o 
   1  -9   2        1.33       -1.40      3.56 o 
   2  -9   2        2.96        4.58      4.03 o 
  -7  -8   2        2.04        2.33      1.95 o 
  -6  -8   2        0.05        1.42      2.33 o 
  -5  -8   2       17.88       12.67      2.18 o 
  -4  -8   2       45.15       40.11      3.04 o 
  -3  -8   2       17.81       16.66      1.78 o 
  -2  -8   2        6.91        9.99      1.74 o 
  -1  -8   2        0.12       -0.41      1.29 o 
   0  -8   2        2.50        0.76      1.90 o 
   1  -8   2        5.70        3.69      1.96 o 
   2  -8   2        0.32        4.65      2.15 o 
   3  -8   2        3.57        0.34      3.61 o 
   4  -8   2       38.14       38.40      6.11 o 
  -8  -7   2        0.07       -1.53      2.38 o 
  -7  -7   2        0.39        0.46      1.72 o 
  -6  -7   2        0.23        1.68      3.80 o 
  -5  -7   2       26.86       24.36      3.16 o 
  -4  -7   2        3.36        2.18      1.16 o 
  -3  -7   2       46.04       48.95      2.33 o 
  -2  -7   2        0.03        1.36      1.08 o 
  -1  -7   2        0.32        0.74      1.18 o 
   0  -7   2       62.24       47.35      3.65 o 
   1  -7   2       10.66       13.98      2.02 o 
   2  -7   2       29.81       31.86      2.55 o 
   3  -7   2        0.67        2.63      1.89 o 
   4  -7   2        7.88        7.76      3.86 o 
   5  -7   2       23.92       26.99      3.73 o 
   6  -7   2        5.35        5.69      4.54 o 
  -9  -6   2       49.04       35.51      4.75 o 
  -8  -6   2        7.64       11.29      3.18 o 
  -7  -6   2       22.20       19.11      2.38 o 
  -6  -6   2        9.47        9.21      1.84 o 
  -5  -6   2       11.05        8.39      1.66 o 
  -4  -6   2       26.98       26.60      1.79 o 
  -3  -6   2      223.34      197.49      3.93 o 
  -2  -6   2        8.15       10.00      1.08 o 
  -1  -6   2       67.15       71.59      2.26 o 
   0  -6   2       16.77       25.73      1.30 o 
   1  -6   2       17.71        9.69      1.33 o 
   2  -6   2       82.69       91.78      2.94 o 
   3  -6   2        3.52        1.67      1.69 o 
   4  -6   2        8.24       12.72      2.38 o 
   5  -6   2       18.36       16.90      3.14 o 
   6  -6   2       24.41       26.22      5.18 o 
   7  -6   2        3.28        1.40      4.12 o 
  -9  -5   2       47.20       52.57      5.52 o 
  -8  -5   2       24.34       23.50      3.73 o 
  -7  -5   2        2.61        1.74      1.55 o 
  -6  -5   2       69.82       60.53      3.31 o 
  -5  -5   2       34.07       25.54      1.53 o 
  -4  -5   2      316.80      318.14      4.64 o 
  -3  -5   2        7.91       10.53      0.69 o 
  -2  -5   2       36.24       38.11      1.07 o 
  -1  -5   2        9.40        7.45      0.70 o 
   0  -5   2      278.97      290.36      4.48 o 
   1  -5   2       99.92       93.97      2.25 o 
   2  -5   2      240.18      241.96      4.42 o 
   3  -5   2        1.23        1.38      1.00 o 
   4  -5   2       20.72       21.49      2.02 o 
   5  -5   2        6.20        5.91      1.37 o 
   6  -5   2       12.56       15.70      4.16 o 
   7  -5   2        5.90        1.70      3.52 o 
  -9  -4   2        1.84        0.85      2.59 o 
  -8  -4   2       23.25       22.82      3.61 o 
  -7  -4   2       23.61       25.28      1.65 o 
  -6  -4   2      133.07      133.77      3.27 o 
  -5  -4   2       32.59       32.99      1.40 o 
  -4  -4   2      601.58      652.21      8.73 o 
  -3  -4   2      492.06      504.62      6.30 o 
  -2  -4   2     1615.24     1735.06     21.85 o 
  -1  -4   2       62.72       78.18      1.61 o 
   0  -4   2      113.38      118.91      2.17 o 
   1  -4   2       20.23       21.87      0.81 o 
   2  -4   2        0.18        0.67      0.59 o 
   3  -4   2      101.05       89.55      2.27 o 
   4  -4   2      474.94      489.84      8.08 o 
   5  -4   2       12.71       11.17      1.29 o 
   6  -4   2       73.18       63.00      5.96 o 
   7  -4   2       37.61       34.88      3.48 o 
   8  -4   2        0.09        0.81      1.97 o 
 -10  -3   2       12.15       15.19      3.73 o 
  -9  -3   2        0.01       -0.81      2.29 o 
  -8  -3   2        6.55        5.18      2.42 o 
  -7  -3   2       18.61       28.06      1.73 o 
  -6  -3   2        5.45        4.13      0.80 o 
  -5  -3   2      201.73      197.17      3.04 o 
  -4  -3   2      180.83      168.78      2.60 o 
  -3  -3   2      693.17      719.41      8.82 o 
  -2  -3   2      142.82      132.11      2.06 o 
  -1  -3   2     1660.43     1888.15     22.67 o 
   0  -3   2      380.49      425.41      5.43 o 
   1  -3   2     1145.35     1227.66     14.93 o 
   2  -3   2      535.04      514.41      7.27 o 
   3  -3   2      375.09      382.95      6.28 o 
   4  -3   2      276.42      277.90      4.54 o 
   5  -3   2       87.50       87.95      2.46 o 
   6  -3   2       83.34       87.11      3.02 o 
   7  -3   2        4.03        3.88      2.21 o 
   8  -3   2        6.67        2.89      2.03 o 
   9  -3   2       24.94       24.99      4.41 o 
 -10  -2   2       34.25       24.95      4.50 o 
  -9  -2   2       11.11        4.36      2.46 o 
  -8  -2   2       10.18        6.99      1.46 o 
  -7  -2   2      111.72      111.02      2.64 o 
  -6  -2   2       35.33       37.99      1.13 o 
  -5  -2   2      179.81      177.05      2.40 o 
  -4  -2   2      476.12      510.87      6.01 o 
  -3  -2   2      784.98      818.38      8.33 o 
  -2  -2   2     1257.42     1264.37     12.62 o 
  -1  -2   2      435.31      421.25      5.26 o 
   0  -2   2      487.04      526.46      6.10 o 
   1  -2   2       16.88       20.80      0.71 o 
   2  -2   2      641.81      616.03      8.38 o 
   3  -2   2      106.45      102.73      2.10 o 
   4  -2   2       47.94       50.93      1.41 o 
   5  -2   2      385.72      353.24      5.59 o 
   6  -2   2      295.28      272.78      4.76 o 
   7  -2   2        7.99        8.86      1.38 o 
   8  -2   2       32.92       33.79      2.55 o 
   9  -2   2       30.59       28.47      4.58 o 
 -10  -1   2       30.81       37.00      5.26 o 
  -9  -1   2       65.36       85.02      6.53 o 
  -8  -1   2       81.64       73.83      6.36 o 
  -7  -1   2       16.90       22.24      1.24 o 
  -6  -1   2       10.64       14.13      0.81 o 
  -5  -1   2        5.30        5.13      0.68 o 
  -4  -1   2      118.93      101.98      1.62 o 
  -3  -1   2      152.58      171.43      2.00 o 
  -2  -1   2     1939.59     1970.84     19.23 o 
  -1  -1   2       88.74       87.50      1.25 o 
   1  -1   2        0.10        0.33      0.34 o 
   2  -1   2     2004.99     1937.09     21.66 o 
   3  -1   2      108.70      132.56      2.21 o 
   4  -1   2      113.86      157.03      3.11 o 
   5  -1   2       93.59       89.95      3.16 o 
   6  -1   2      144.06      144.64      2.76 o 
   7  -1   2      111.67      120.58      2.81 o 
   8  -1   2        1.55        0.07      1.09 o 
   9  -1   2        0.44        1.57      2.63 o 
  10  -1   2       11.14       11.20      3.69 o 
 -10   0   2        6.22        9.59      3.52 o 
  -9   0   2       39.07       30.89      4.67 o 
  -8   0   2       31.88       30.44      2.59 o 
  -7   0   2       87.10       96.28      2.57 o 
  -6   0   2        0.84        0.04      0.68 o 
  -5   0   2       83.34       88.84      1.87 o 
  -4   0   2     1491.94     1575.59     17.66 o 
  -3   0   2      244.99      290.66      3.31 o 
   0   0   2     1494.66     1467.70     23.01 o 
   1   0   2      502.99      444.11      5.56 o 
   2   0   2      507.89      564.93      6.53 o 
   3   0   2       65.63       65.46      1.20 o 
   4   0   2      231.65      211.92      2.88 o 
   5   0   2       10.18       16.38      0.81 o 
   6   0   2      980.50      966.27     13.09 o 
   7   0   2      216.30      225.51      4.23 o 
   8   0   2        1.69       -1.06      1.06 o 
   9   0   2        8.46        2.33      2.59 o 
  10   0   2        0.28       -0.89      2.55 o 
  -9   1   2        0.04       -1.53      2.42 o 
  -8   1   2        7.39        8.83      1.54 o 
  -7   1   2      249.48      231.86      5.54 o 
  -6   1   2       51.67       57.23      2.01 o 
  -5   1   2       14.41       16.29      0.95 o 
  -4   1   2        4.14        4.82      0.59 o 
  -3   1   2      274.31      297.33      3.61 o 
  -2   1   2       61.45       72.67      1.71 o 
  -1   1   2     1778.70     1891.72     19.62 o 
   2   1   2      275.42      276.32      3.21 o 
   3   1   2      290.10      292.93      3.53 o 
   4   1   2      143.68      123.76      1.71 o 
   5   1   2        1.31       -0.10      0.48 o 
   6   1   2      129.40      101.08      2.13 o 
   7   1   2      129.94      127.56      5.36 o 
   8   1   2        3.45        2.63      1.29 o 
   9   1   2       11.17        8.54      1.48 o 
  10   1   2        8.70       10.65      3.48 o 
  -9   2   2        4.40        2.33      2.72 o 
  -8   2   2       38.80       39.92      3.15 o 
  -7   2   2       26.86       28.12      3.60 o 
  -6   2   2       14.91       12.25      1.11 o 
  -5   2   2        0.93        0.94      0.59 o 
  -4   2   2       62.71       66.34      1.72 o 
  -3   2   2      104.35      122.92      1.90 o 
  -2   2   2     1223.03     1452.48     15.52 o 
  -1   2   2       16.31       23.82      0.54 o 
   0   2   2     1051.58     1064.19     15.47 o 
   1   2   2       34.79       22.95      1.50 o 
   2   2   2       12.72        9.78      0.71 o 
   3   2   2      248.48      301.31      4.04 o 
   4   2   2       82.14       91.96      1.73 o 
   5   2   2       64.58       58.70      1.38 o 
   6   2   2      197.15      184.94      3.32 o 
   7   2   2      332.93      341.55      6.70 o 
   8   2   2       21.57       27.23      1.90 o 
   9   2   2       74.56       80.26      7.66 o 
  10   2   2        0.01        2.76      2.67 o 
  -9   3   2       12.65       10.86      3.65 o 
  -8   3   2        6.63        4.31      1.69 o 
  -7   3   2        0.07       -1.22      1.27 o 
  -6   3   2      162.19      143.77      3.71 o 
  -5   3   2      110.55      119.45      2.70 o 
  -4   3   2       16.01       12.34      0.83 o 
  -3   3   2        0.94        0.03      0.41 o 
  -2   3   2      221.78      210.88      2.46 o 
  -1   3   2      208.77      196.13      2.28 o 
   0   3   2      167.25      164.24      2.47 o 
   1   3   2       33.09       29.53      1.87 o 
   2   3   2      259.83      229.00      6.60 o 
   3   3   2        3.65        5.33      0.77 o 
   4   3   2      155.41      201.88      2.51 o 
   5   3   2      231.24      234.89      3.55 o 
   6   3   2      309.85      320.74      4.86 o 
   7   3   2       57.53       56.80      2.13 o 
   8   3   2        3.97        4.97      1.17 o 
   9   3   2        9.27        6.49      2.12 o 
  10   3   2        5.79        8.70      3.01 o 
  -8   4   2        5.09        9.07      2.42 o 
  -7   4   2        5.71        2.19      1.76 o 
  -6   4   2        2.27        2.86      1.08 o 
  -5   4   2       91.92       90.02      2.86 o 
  -4   4   2        1.70        2.87      1.43 o 
  -3   4   2       13.43        8.93      0.85 o 
  -2   4   2      508.71      537.62      6.95 o 
  -1   4   2       92.32       95.75      1.96 o 
   0   4   2      121.70      132.56      2.15 o 
   1   4   2       28.83       27.23      1.14 o 
   2   4   2        0.72        3.30      1.05 o 
   3   4   2       69.17       70.74      2.01 o 
   4   4   2       72.64       73.49      2.67 o 
   5   4   2       97.55      106.30      2.05 o 
   6   4   2       43.72       51.64      1.25 o 
   7   4   2       43.79       47.94      1.80 o 
   8   4   2       10.71       13.61      1.50 o 
   9   4   2        4.34        1.82      1.96 o 
  10   4   2        3.76        0.81      2.63 o 
  -8   5   2        8.46       11.20      4.50 o 
  -7   5   2      138.69      150.86      6.42 o 
  -6   5   2       43.03       46.65      3.72 o 
  -5   5   2       86.47       74.83      4.18 o 
  -4   5   2        2.16        2.97      0.96 o 
  -3   5   2       90.45       82.08      2.38 o 
  -2   5   2        0.00        0.15      0.66 o 
  -1   5   2       83.90       73.51      1.79 o 
   0   5   2      100.17       87.28      1.48 o 
   1   5   2      291.70      261.96      5.33 o 
   2   5   2        2.37        0.89      0.57 o 
   3   5   2       38.64       35.77      4.09 o 
   4   5   2       14.21       14.73      1.55 o 
   5   5   2       27.65       25.35      1.23 o 
   6   5   2       48.40       41.15      1.56 o 
   7   5   2       83.65       88.17      3.99 o 
   8   5   2        5.28        6.86      1.26 o 
   9   5   2        6.19        6.49      1.82 o 
  10   5   2        0.40       -0.68      2.42 o 
  -7   6   2       47.42       42.00      5.81 o 
  -6   6   2        4.76        0.93      3.39 o 
  -5   6   2        0.96       -1.33      1.81 o 
  -4   6   2       14.12       11.61      1.80 o 
  -3   6   2       54.98       58.20      2.63 o 
  -2   6   2        2.73        1.66      0.93 o 
  -1   6   2        0.10       -0.63      0.63 o 
   0   6   2       82.53       83.26      1.66 o 
   1   6   2      376.64      348.70      6.21 o 
   2   6   2      237.99      235.59      6.26 o 
   3   6   2       73.54       72.40      3.20 o 
   4   6   2       41.78       58.76      4.88 o 
   5   6   2       18.94       16.13      1.53 o 
   6   6   2        0.95       -0.84      0.84 o 
   7   6   2       45.83       48.63      2.02 o 
   8   6   2       49.16       58.35      2.57 o 
   9   6   2        2.76        1.89      1.60 o 
  -6   7   2       18.47       18.37      4.79 o 
  -5   7   2       36.09       41.28      5.64 o 
  -4   7   2       11.99        9.31      1.89 o 
  -3   7   2        9.84       10.80      2.09 o 
  -2   7   2       91.07       87.53      3.39 o 
  -1   7   2        6.81        6.52      2.07 o 
   0   7   2       60.46       64.17      2.78 o 
   1   7   2        4.83        5.90      0.80 o 
   2   7   2       93.40       85.45      2.55 o 
   3   7   2      117.73      109.10      3.69 o 
   4   7   2       90.56       76.82      4.67 o 
   5   7   2       20.61       19.87      1.78 o 
   6   7   2      141.24      137.53      3.77 o 
   7   7   2        8.07        5.19      1.05 o 
   8   7   2       18.04       15.88      1.91 o 
   9   7   2        2.12        1.55      1.84 o 
  -5   8   2       28.73       33.81      5.47 o 
  -4   8   2        7.06        6.95      2.55 o 
  -3   8   2        0.23        0.34      1.78 o 
  -2   8   2       49.40       59.67      3.17 o 
  -1   8   2        0.92        0.12      1.34 o 
   0   8   2        0.06       -0.01      1.14 o 
   1   8   2        5.03        2.66      1.13 o 
   2   8   2       83.99       85.16      2.52 o 
   3   8   2       25.06       23.06      1.46 o 
   4   8   2        0.04        0.43      0.77 o 
   5   8   2        6.08        5.67      1.37 o 
   6   8   2       26.92       27.60      1.71 o 
   7   8   2        7.67        4.71      1.65 o 
   8   8   2        1.32        2.41      2.65 o 
  -4   9   2       21.05       23.38      3.56 o 
  -3   9   2        9.54        9.50      4.03 o 
  -2   9   2        6.82        5.35      3.52 o 
  -1   9   2       37.84       37.45      2.87 o 
   0   9   2       12.66       11.70      2.14 o 
   1   9   2        0.09        0.22      1.24 o 
   2   9   2        7.20       10.12      2.72 o 
   3   9   2       78.29       81.26     10.67 o 
   4   9   2       19.00       19.35      2.50 o 
   5   9   2        4.38        5.05      1.87 o 
   6   9   2        3.60        4.54      1.95 o 
   7   9   2        1.56        3.72      1.48 o 
  -2  10   2        8.99       17.22      4.75 o 
  -1  10   2       23.25       21.76      4.67 o 
   0  10   2        6.92        8.91      3.31 o 
   1  10   2       16.11       17.94      2.78 o 
   2  10   2        2.58        2.03      2.72 o 
   3  10   2       18.93       30.32      2.60 o 
   4  10   2       43.57       56.10      7.21 o 
   5  10   2        0.03        1.15      2.16 o 
   6  10   2        0.69        3.99      2.16 o 
  -5  -9   3        1.09        2.76      2.80 o 
  -4  -9   3        0.00        3.19      2.18 o 
  -3  -9   3       13.75       16.91      2.97 o 
  -2  -9   3       11.62       16.63      3.95 o 
  -1  -9   3        4.19        6.92      3.44 o 
   0  -9   3        0.00       -1.65      3.52 o 
   1  -9   3        3.70        2.08      4.20 o 
   2  -9   3        8.31       18.20      5.47 o 
  -7  -8   3        0.60        2.21      2.80 o 
  -6  -8   3        2.33        4.52      2.03 o 
  -5  -8   3        0.13       -0.02      1.84 o 
  -4  -8   3       52.96       48.13      4.73 o 
  -3  -8   3        7.64        4.88      2.03 o 
  -2  -8   3       26.29       27.02      2.28 o 
  -1  -8   3        6.02        6.61      1.68 o 
   0  -8   3        0.19        0.50      2.50 o 
   1  -8   3        2.43        1.33      2.16 o 
   2  -8   3       22.47       34.79      3.58 o 
   3  -8   3        0.94       -0.08      3.65 o 
   4  -8   3        0.29       -2.29      3.90 o 
  -8  -7   3       13.93       18.46      3.90 o 
  -7  -7   3        0.11        0.42      2.38 o 
  -6  -7   3        1.27        2.92      1.81 o 
  -5  -7   3        1.46        2.55      2.06 o 
  -4  -7   3       15.60       14.06      1.70 o 
  -3  -7   3        6.82       13.19      1.63 o 
  -2  -7   3        0.09        2.13      1.23 o 
  -1  -7   3        1.96        6.28      1.79 o 
   0  -7   3        2.37        1.99      1.38 o 
   1  -7   3       29.32       31.86      2.49 o 
   2  -7   3       23.66       23.82      2.84 o 
   3  -7   3       36.83       37.73      3.53 o 
   4  -7   3       23.19       26.01      5.18 o 
   5  -7   3        0.69       -1.53      3.82 o 
  -8  -6   3       27.49       26.90      4.12 o 
  -7  -6   3        0.16        3.84      1.88 o 
  -6  -6   3        3.38        9.57      2.02 o 
  -5  -6   3        9.17        9.37      1.88 o 
  -4  -6   3        0.75        1.63      1.20 o 
  -3  -6   3      372.53      371.59      7.25 o 
  -2  -6   3       15.85       14.14      1.21 o 
  -1  -6   3       72.04       64.52      2.37 o 
   0  -6   3       36.21       32.83      1.79 o 
   1  -6   3        9.10        6.27      0.90 o 
   2  -6   3       10.46       10.54      2.18 o 
   3  -6   3        1.48        2.59      1.80 o 
   4  -6   3       67.12       64.93      4.35 o 
   5  -6   3       10.38       16.16      4.20 o 
   6  -6   3        2.76        6.92      3.69 o 
  -9  -5   3        0.48       -2.38      2.38 o 
  -8  -5   3        0.21       -0.51      2.16 o 
  -7  -5   3       39.86       34.05      4.62 o 
  -6  -5   3       19.98       24.04      3.50 o 
  -5  -5   3        2.21        1.26      0.97 o 
  -4  -5   3       32.51       26.74      1.32 o 
  -3  -5   3      379.45      383.13      5.56 o 
  -2  -5   3       62.77       65.02      1.78 o 
  -1  -5   3       19.41       23.45      1.50 o 
   0  -5   3       54.32       49.08      1.52 o 
   1  -5   3       12.03        9.03      0.73 o 
   2  -5   3       86.43       95.05      2.11 o 
   3  -5   3        1.30        1.97      0.91 o 
   4  -5   3      156.90      155.56      3.99 o 
   5  -5   3       53.71       61.97      3.05 o 
   6  -5   3       16.27       19.69      4.50 o 
   7  -5   3       11.46       13.07      4.37 o 
  -9  -4   3       15.52       14.55      3.52 o 
  -8  -4   3       31.98       29.06      4.07 o 
  -7  -4   3       41.50       51.02      3.05 o 
  -6  -4   3       42.93       42.14      2.89 o 
  -5  -4   3       55.30       50.99      2.80 o 
  -4  -4   3       78.35       78.32      1.78 o 
  -3  -4   3      117.40      127.60      2.68 o 
  -2  -4   3      844.58      805.13     10.04 o 
  -1  -4   3        0.06        3.60      0.60 o 
   0  -4   3       37.90       29.10      1.23 o 
   1  -4   3        0.14        0.59      0.54 o 
   2  -4   3      392.34      374.48      5.70 o 
   3  -4   3       38.06       33.86      1.54 o 
   4  -4   3      191.23      187.61      3.63 o 
   5  -4   3       66.97       70.43      2.15 o 
   6  -4   3        4.74        5.12      1.97 o 
   7  -4   3        8.37        8.69      2.26 o 
   8  -4   3        0.16       -1.08      2.01 o 
  -9  -3   3        7.11       10.95      3.35 o 
  -8  -3   3       31.82       34.58      4.33 o 
  -7  -3   3        0.20       -0.13      1.40 o 
  -6  -3   3       32.04       31.37      1.83 o 
  -5  -3   3       17.50       15.93      0.99 o 
  -4  -3   3       29.80       35.44      1.23 o 
  -3  -3   3       52.10       44.95      1.54 o 
  -2  -3   3     1353.34     1416.38     15.82 o 
  -1  -3   3     1014.27     1060.85     12.88 o 
   0  -3   3      115.87      141.88      2.07 o 
   1  -3   3       12.83       16.90      0.81 o 
   2  -3   3      560.25      553.95      7.84 o 
   3  -3   3      111.00      108.67      2.58 o 
   4  -3   3       18.50       25.98      1.50 o 
   5  -3   3      180.66      176.63      3.55 o 
   6  -3   3      234.66      230.08      4.65 o 
   7  -3   3       63.73       63.17      4.04 o 
   8  -3   3       30.34       39.17      3.60 o 
   9  -3   3       28.65       23.21      4.71 o 
 -10  -2   3        0.41        1.27      3.10 o 
  -9  -2   3       66.23       51.08      5.64 o 
  -8  -2   3       45.05       38.85      2.88 o 
  -7  -2   3       14.22       13.11      1.45 o 
  -6  -2   3       31.38       38.61      1.43 o 
  -5  -2   3       20.97       15.96      0.85 o 
  -4  -2   3      178.70      199.76      2.60 o 
  -3  -2   3      102.64      107.65      1.52 o 
  -2  -2   3      350.71      370.79      3.99 o 
  -1  -2   3     1490.38     1457.33     16.36 o 
   0  -2   3      198.33      192.44      2.57 o 
   1  -2   3        6.76        4.83      0.47 o 
   2  -2   3      360.44      330.42      5.70 o 
   3  -2   3       13.55       10.72      0.85 o 
   4  -2   3       34.03       36.09      1.55 o 
   5  -2   3      151.41      134.09      2.82 o 
   6  -2   3      106.83       98.98      2.67 o 
   7  -2   3      129.21      132.55      3.68 o 
   8  -2   3       21.07       18.45      1.77 o 
   9  -2   3        2.95        7.04      3.27 o 
 -10  -1   3        9.45        6.19      3.39 o 
  -9  -1   3       75.95       83.75      6.70 o 
  -8  -1   3       19.50       20.77      2.13 o 
  -7  -1   3       20.00       18.27      1.26 o 
  -6  -1   3        3.08        3.23      0.68 o 
  -5  -1   3       54.71       52.44      1.40 o 
  -4  -1   3      113.42      119.01      2.23 o 
  -3  -1   3      155.93      152.01      1.88 o 
  -2  -1   3      448.96      498.14      5.49 o 
  -1  -1   3       53.85       44.35      0.85 o 
   0  -1   3      544.80      575.56      6.67 o 
   1  -1   3       57.04       33.74      0.89 o 
   2  -1   3      842.35      858.74      9.93 o 
   3  -1   3       37.25       30.45      1.11 o 
   4  -1   3      216.21      206.61      4.29 o 
   5  -1   3      195.29      176.73      3.23 o 
   6  -1   3       97.72       95.43      2.47 o 
   7  -1   3      138.02      139.94      3.47 o 
   8  -1   3        9.83       12.38      1.72 o 
   9  -1   3        6.38        7.46      2.29 o 
  10  -1   3        0.07       -2.04      2.72 o 
  -9   0   3        3.25        7.76      3.27 o 
  -8   0   3        3.96        4.09      1.64 o 
  -7   0   3       27.85       31.63      1.88 o 
  -6   0   3      292.82      282.72      5.17 o 
  -5   0   3       22.06       16.24      0.95 o 
  -4   0   3     1310.33     1277.55     17.27 o 
  -3   0   3     2054.19     2136.42     25.15 o 
  -2   0   3      491.94      568.83      6.58 o 
  -1   0   3       14.82       13.19      0.47 o 
   0   0   3     2334.22     2441.08     34.42 o 
   1   0   3      784.79      666.15      7.62 o 
   2   0   3      133.05      129.70      1.85 o 
   3   0   3      200.90      219.41      3.11 o 
   4   0   3      775.65      936.06     11.66 o 
   5   0   3       99.51       91.31      1.73 o 
   6   0   3      211.28      195.92      3.03 o 
   7   0   3      146.09      142.60      2.81 o 
   8   0   3        0.06       -0.24      1.21 o 
   9   0   3       11.32       11.35      3.33 o 
  10   0   3        2.61        3.31      2.93 o 
  -9   1   3       18.16       17.99      4.03 o 
  -8   1   3        6.56        2.98      1.37 o 
  -7   1   3       11.55       10.05      1.52 o 
  -6   1   3       14.03       18.81      1.36 o 
  -5   1   3       36.24       33.38      1.21 o 
  -4   1   3      210.30      228.57      3.48 o 
  -3   1   3       74.15       75.42      1.44 o 
  -2   1   3      111.39      100.14      1.42 o 
   0   1   3       10.05       13.83      0.46 o 
   1   1   3      786.22      753.72      7.84 o 
   2   1   3       32.22       15.71      0.48 o 
   3   1   3      561.64      650.29      7.43 o 
   4   1   3      101.71      102.60      1.50 o 
   5   1   3      197.74      190.95      2.59 o 
   6   1   3      497.93      510.37      6.75 o 
   7   1   3       85.02       81.36      2.30 o 
   8   1   3        2.34        2.31      1.09 o 
   9   1   3       27.16       26.14      2.48 o 
  10   1   3        4.05        1.06      2.11 o 
  -9   2   3       24.16       24.86      4.41 o 
  -8   2   3        0.83        0.61      1.40 o 
  -7   2   3       19.89       22.66      3.36 o 
  -6   2   3       15.99       18.34      1.39 o 
  -5   2   3      118.50      116.27      2.38 o 
  -4   2   3       15.19       21.96      0.89 o 
  -3   2   3       10.49       12.14      0.67 o 
  -2   2   3      249.39      249.86      2.78 o 
  -1   2   3     1341.95     1225.00     12.30 o 
   0   2   3      129.27      141.79      3.31 o 
   1   2   3      458.34      420.83      8.85 o 
   2   2   3      563.21      580.03      9.46 o 
   3   2   3     1741.09     1926.76     24.91 o 
   4   2   3       30.99       23.48      1.11 o 
   5   2   3       30.71       30.70      1.06 o 
   6   2   3      235.09      228.53      3.86 o 
   7   2   3      450.83      487.85      8.99 o 
   8   2   3       16.59       19.36      1.87 o 
   9   2   3       41.42       44.68      7.66 o 
  10   2   3        0.61       -0.95      1.82 o 
  -9   3   3       18.70       16.63      4.16 o 
  -8   3   3        9.41        7.69      2.22 o 
  -7   3   3       11.78       13.72      1.85 o 
  -6   3   3       58.39       53.26      2.16 o 
  -5   3   3       38.79       41.51      1.46 o 
  -4   3   3       17.07       18.86      0.83 o 
  -3   3   3       48.35       46.16      1.13 o 
  -2   3   3      108.09       99.64      1.71 o 
  -1   3   3       91.09       69.56      0.96 o 
   0   3   3       17.30       12.41      0.51 o 
   1   3   3      893.59      917.08     30.91 o 
   2   3   3       79.42       83.31      3.34 o 
   3   3   3        7.63       15.26      2.35 o 
   4   3   3      242.40      264.99      3.45 o 
   5   3   3       19.47       20.06      0.91 o 
   6   3   3       95.65       94.25      2.23 o 
   7   3   3      310.39      303.71      6.02 o 
   8   3   3       10.17        8.97      1.42 o 
   9   3   3        2.97        1.80      3.48 o 
  10   3   3        5.39        3.56      2.07 o 
  -8   4   3        8.93       10.01      3.90 o 
  -7   4   3       75.88       78.43      3.61 o 
  -6   4   3      120.13      113.18      3.07 o 
  -5   4   3        2.87        3.45      0.82 o 
  -4   4   3       29.75       27.18      1.28 o 
  -3   4   3      243.72      242.77      3.42 o 
  -2   4   3       78.29       88.23      1.74 o 
  -1   4   3        6.99        6.37      0.54 o 
   0   4   3      380.20      350.07      5.25 o 
   1   4   3      254.46      278.11      6.93 o 
   2   4   3        0.01        0.85      1.36 o 
   3   4   3        1.75        5.42      0.70 o 
   4   4   3      247.21      266.33      6.46 o 
   5   4   3       19.33       21.68      0.80 o 
   6   4   3       48.34       50.70      1.57 o 
   7   4   3       44.07       43.96      2.20 o 
   8   4   3       64.87       65.73      3.89 o 
   9   4   3        0.24       -1.02      1.44 o 
  10   4   3       18.37       19.85      3.97 o 
  -8   5   3        7.39       11.20      4.24 o 
  -7   5   3       22.41       21.23      3.13 o 
  -6   5   3       41.73       45.04      3.67 o 
  -5   5   3      110.32      112.06      2.99 o 
  -4   5   3        3.48        0.87      0.90 o 
  -3   5   3       10.52        8.56      0.99 o 
  -2   5   3        0.17        0.19      0.64 o 
  -1   5   3      284.96      311.66      4.35 o 
   0   5   3       88.93       94.73      1.78 o 
   1   5   3       86.41       77.68      2.65 o 
   2   5   3      222.24      206.32      9.78 o 
   3   5   3        8.94        9.97      1.59 o 
   4   5   3        0.01       -0.07      0.56 o 
   5   5   3       10.55        8.00      1.16 o 
   6   5   3       75.55       72.13      1.99 o 
   7   5   3       49.86       51.36      2.34 o 
   8   5   3       36.67       39.90      4.50 o 
   9   5   3        9.35       13.11      1.94 o 
  10   5   3       17.15       18.37      2.97 o 
  -7   6   3        2.25       -2.25      3.52 o 
  -6   6   3        2.07       -3.05      3.05 o 
  -5   6   3       85.66       93.07      4.70 o 
  -4   6   3       20.93       26.49      3.52 o 
  -3   6   3       29.22       22.68      1.67 o 
  -2   6   3      108.54       99.68      3.14 o 
  -1   6   3      389.61      394.60      6.26 o 
   0   6   3       38.56       34.37      1.16 o 
   1   6   3      286.63      277.90      5.02 o 
   2   6   3      322.41      293.60      7.44 o 
   3   6   3        0.05       -0.34      1.57 o 
   4   6   3        7.76        4.78      0.75 o 
   5   6   3        3.52        1.61      0.94 o 
   6   6   3      314.68      280.33      7.98 o 
   7   6   3        3.49        4.85      1.09 o 
   8   6   3        0.86       -0.21      1.01 o 
   9   6   3       26.33       27.27      2.50 o 
  10   6   3        5.35       10.27      3.18 o 
  -6   7   3        1.60       -3.52      3.52 o 
  -5   7   3       39.40       49.85      6.02 o 
  -4   7   3       60.99       66.99      4.07 o 
  -3   7   3       12.56        7.52      1.71 o 
  -2   7   3       26.45       21.80      2.37 o 
  -1   7   3       27.83       29.96      2.06 o 
   0   7   3       42.16       42.03      1.71 o 
   1   7   3       66.02       51.03      2.12 o 
   2   7   3      119.54      117.37      4.49 o 
   3   7   3       91.81       95.97      3.24 o 
   4   7   3      414.90      374.15      9.54 o 
   5   7   3        2.16        3.22      2.63 o 
   6   7   3      146.45      133.89      9.69 o 
   7   7   3       24.71       21.74      1.39 o 
   8   7   3        3.53        4.82      1.18 o 
   9   7   3        1.46        2.04      1.59 o 
  -5   8   3       13.50       18.84      4.71 o 
  -4   8   3       14.12       15.75      4.65 o 
  -3   8   3        1.36        1.13      1.53 o 
  -2   8   3       32.37       26.54      2.73 o 
  -1   8   3       77.30       87.18      3.57 o 
   0   8   3      110.62       99.26      5.15 o 
   1   8   3       10.87       11.68      1.14 o 
   2   8   3       20.12       15.94      1.32 o 
   3   8   3        1.85        2.19      1.32 o 
   4   8   3       20.28       20.91      2.67 o 
   5   8   3        3.04        3.14      2.76 o 
   6   8   3        0.07       -0.12      1.23 o 
   7   8   3       12.46       15.05      2.95 o 
   8   8   3       10.53       11.40      1.69 o 
  -4   9   3        4.00        1.32      3.82 o 
  -3   9   3       23.96       25.58      3.43 o 
  -2   9   3       27.05       27.11      4.67 o 
  -1   9   3       13.19       18.62      2.16 o 
   0   9   3       51.75       58.22      4.55 o 
   1   9   3       51.04       51.35      2.47 o 
   2   9   3        9.69       11.04      1.30 o 
   3   9   3        3.65        0.92      1.42 o 
   4   9   3       51.70       52.57      6.49 o 
   5   9   3        5.00        3.69      1.24 o 
   6   9   3        6.34        8.04      1.62 o 
   7   9   3        3.80        3.49      1.74 o 
  -2  10   3       13.66       13.87      4.50 o 
  -1  10   3       29.87       30.29      5.05 o 
   0  10   3       30.56       32.60      3.50 o 
   1  10   3       17.49       24.31      6.17 o 
   2  10   3       33.39       39.33      5.81 o 
   3  10   3        7.04        7.06      1.61 o 
   4  10   3        9.35        9.04      2.33 o 
   5  10   3       10.71       12.90      2.16 o 
   6  10   3        4.11        4.71      1.91 o 
   2  11   3        3.28        3.04      2.25 o 
   3  11   3        8.77       14.05      2.97 o 
  -4  -9   4        5.35        8.91      3.44 o 
  -3  -9   4        0.15        0.68      3.22 o 
  -2  -9   4        1.30        4.41      3.39 o 
  -1  -9   4        6.70        5.39      3.61 o 
   0  -9   4        0.39        3.95      3.99 o 
   1  -9   4        0.04        6.32      4.50 o 
  -6  -8   4        0.49       -0.17      2.76 o 
  -5  -8   4        6.93       11.45      3.35 o 
  -4  -8   4        0.28        0.21      2.38 o 
  -3  -8   4       46.98       48.02      3.75 o 
  -2  -8   4        0.23        0.70      1.97 o 
  -1  -8   4        5.84        3.18      1.85 o 
   0  -8   4        7.71       15.13      2.51 o 
   1  -8   4        7.88       10.59      2.49 o 
   2  -8   4       16.25       15.49      4.79 o 
   3  -8   4        6.69        5.69      4.24 o 
  -7  -7   4       14.32       16.08      3.73 o 
  -6  -7   4        0.08        1.87      2.55 o 
  -5  -7   4        2.06        0.67      1.84 o 
  -4  -7   4        8.36        6.14      1.86 o 
  -3  -7   4       45.57       40.60      2.60 o 
  -2  -7   4       21.15       19.55      1.98 o 
  -1  -7   4        6.92        6.84      1.66 o 
   0  -7   4       16.71       15.50      2.28 o 
   1  -7   4        7.32        6.12      2.12 o 
   2  -7   4        8.89       12.12      2.47 o 
   3  -7   4        0.54       -1.74      3.44 o 
   4  -7   4       25.46       23.76      5.18 o 
   5  -7   4        6.21        3.52      4.24 o 
  -8  -6   4        0.22        4.71      3.05 o 
  -7  -6   4       21.92       19.30      3.78 o 
  -6  -6   4        0.31        2.81      2.02 o 
  -5  -6   4        4.38        4.99      1.85 o 
  -4  -6   4        0.01        2.09      1.33 o 
  -3  -6   4       24.90       28.62      1.66 o 
  -2  -6   4      152.15      161.01      3.80 o 
  -1  -6   4        0.47        0.67      1.26 o 
   0  -6   4       27.13       21.80      1.64 o 
   1  -6   4        0.40       -1.03      1.76 o 
   2  -6   4      140.01      145.68      5.73 o 
   3  -6   4        2.27        1.92      1.92 o 
   4  -6   4       14.15       16.21      4.28 o 
   5  -6   4        6.58        4.88      3.61 o 
   6  -6   4       14.46       19.87      3.46 o 
  -8  -5   4       38.71       39.75      5.05 o 
  -7  -5   4        0.67        0.04      2.50 o 
  -6  -5   4       74.42       81.72      4.31 o 
  -5  -5   4       44.25       39.60      2.20 o 
  -4  -5   4       10.62       11.40      1.22 o 
  -3  -5   4        0.71        1.27      0.79 o 
  -2  -5   4      222.77      220.35      4.09 o 
  -1  -5   4        8.86        7.04      0.94 o 
   0  -5   4        5.09        6.44      0.93 o 
   1  -5   4       42.32       43.92      2.09 o 
   2  -5   4      145.10      144.51      3.26 o 
   3  -5   4       44.76       44.92      2.01 o 
   4  -5   4       25.79       33.05      2.02 o 
   5  -5   4        0.06       -1.25      1.97 o 
   6  -5   4       25.37       23.03      3.31 o 
   7  -5   4       36.78       41.41      6.07 o 
  -9  -4   4       15.60       16.08      3.78 o 
  -8  -4   4       65.89       55.07      5.52 o 
  -7  -4   4        5.28        3.69      2.38 o 
  -6  -4   4       77.91       88.66      3.25 o 
  -5  -4   4       29.96       26.89      1.90 o 
  -4  -4   4       46.72       42.74      2.16 o 
  -3  -4   4       34.61       37.67      1.34 o 
  -2  -4   4       43.97       47.55      1.33 o 
  -1  -4   4       94.38       87.65      2.37 o 
   0  -4   4      125.00      134.72      2.75 o 
   1  -4   4        3.87        4.42      0.82 o 
   2  -4   4      895.73      890.38     12.33 o 
   3  -4   4      329.66      315.26      5.94 o 
   4  -4   4      200.23      211.20      4.45 o 
   5  -4   4        0.69        0.18      0.92 o 
   6  -4   4        0.65        0.73      1.81 o 
   7  -4   4        9.35       11.54      2.49 o 
   8  -4   4        0.30       -1.65      3.48 o 
  -9  -3   4        3.57        1.32      2.67 o 
  -8  -3   4       10.89       12.98      3.14 o 
  -7  -3   4       12.13       10.90      2.80 o 
  -6  -3   4        3.06        2.58      1.23 o 
  -5  -3   4        7.02        7.90      1.07 o 
  -4  -3   4      155.58      153.72      3.11 o 
  -3  -3   4     1014.08     1045.77     11.88 o 
  -2  -3   4        1.11        1.76      0.48 o 
  -1  -3   4      251.62      262.92      3.72 o 
   0  -3   4       61.79       58.12      1.37 o 
   1  -3   4      227.10      228.57      3.73 o 
   2  -3   4        1.68        3.20      0.70 o 
   3  -3   4      243.01      222.80      3.91 o 
   4  -3   4      251.66      266.20      4.67 o 
   5  -3   4      360.41      360.99      5.84 o 
   6  -3   4        3.49        3.30      1.26 o 
   7  -3   4      117.61      105.96      5.02 o 
   8  -3   4       80.07       91.42      6.34 o 
  -9  -2   4        2.46        8.91      3.27 o 
  -8  -2   4       22.51       23.36      2.08 o 
  -7  -2   4       20.97       21.78      4.01 o 
  -6  -2   4        0.74       -0.25      0.53 o 
  -5  -2   4       16.74       17.83      0.85 o 
  -4  -2   4       75.98       78.89      1.61 o 
  -3  -2   4      617.84      667.66      7.87 o 
  -2  -2   4        9.82        7.07      0.50 o 
  -1  -2   4       67.39       74.15      1.34 o 
   0  -2   4       30.71       30.66      0.97 o 
   1  -2   4      263.23      264.65      4.96 o 
   2  -2   4       13.09       25.96      1.17 o 
   3  -2   4      319.68      284.51      4.55 o 
   4  -2   4      658.64      656.40      9.40 o 
   5  -2   4       19.02       17.71      1.27 o 
   6  -2   4      115.36      116.46      2.97 o 
   7  -2   4       21.27       21.13      3.76 o 
   8  -2   4       16.08       17.48      3.56 o 
   9  -2   4        0.00        2.76      2.88 o 
  -9  -1   4       22.87       17.39      3.86 o 
  -8  -1   4        4.46        4.47      1.53 o 
  -7  -1   4        0.32       -0.58      1.18 o 
  -6  -1   4       11.20       13.83      0.90 o 
  -5  -1   4       38.24       44.73      1.28 o 
  -4  -1   4      160.90      173.72      2.45 o 
  -3  -1   4      300.18      309.82      3.96 o 
  -2  -1   4      350.38      359.63      4.17 o 
  -1  -1   4       78.44       86.01      1.35 o 
   0  -1   4       15.66       16.98      0.70 o 
   1  -1   4      354.51      359.50      4.46 o 
   2  -1   4      376.21      341.89      5.02 o 
   3  -1   4       25.91       23.49      1.07 o 
   4  -1   4      350.27      358.16      6.01 o 
   5  -1   4        1.05        1.04      0.81 o 
   6  -1   4      657.78      625.20      8.51 o 
   7  -1   4       54.10       52.25      2.32 o 
   8  -1   4       13.73       11.95      1.70 o 
   9  -1   4      137.39      175.99     11.88 o 
  -9   0   4       47.48       58.72      6.24 o 
  -8   0   4       84.53       83.26      4.05 o 
  -7   0   4        8.15        5.07      1.43 o 
  -6   0   4      154.46      138.06      3.62 o 
  -5   0   4      148.13      135.61      2.67 o 
  -4   0   4      369.63      361.40      5.35 o 
  -3   0   4      423.64      437.16      6.16 o 
  -2   0   4      459.09      456.12      5.12 o 
  -1   0   4      361.34      346.11      3.76 o 
   0   0   4       19.68       30.89      0.74 o 
   1   0   4       87.95       86.16      1.39 o 
   2   0   4     3993.78     4150.86     52.85 o 
   3   0   4      131.87      148.89      2.37 o 
   4   0   4     1330.39     1442.85     20.64 o 
   5   0   4      322.33      356.47      5.45 o 
   6   0   4       89.12       89.52      1.89 o 
   7   0   4       83.49       88.03      1.92 o 
   8   0   4        1.24       -0.40      1.19 o 
   9   0   4       28.90       32.87      3.38 o 
  10   0   4        3.27        5.20      3.03 o 
  -9   1   4       15.80       16.08      3.99 o 
  -8   1   4       42.17       47.74      3.46 o 
  -7   1   4        8.44       12.05      1.59 o 
  -6   1   4       23.24       12.99      1.12 o 
  -5   1   4       10.79        6.21      0.94 o 
  -4   1   4       18.82       17.21      0.84 o 
  -3   1   4     1079.40     1044.66     11.92 o 
  -2   1   4        4.73        4.06      0.42 o 
  -1   1   4     3105.01     3357.42     47.25 o 
   0   1   4        9.83       11.11      0.52 o 
   1   1   4      921.45      971.38      9.67 o 
   2   1   4        0.08        0.27      0.25 o 
   3   1   4      135.36      150.87      2.01 o 
   4   1   4      182.63      174.58      2.47 o 
   5   1   4        7.10        8.57      0.67 o 
   6   1   4       57.24       54.08      1.77 o 
   7   1   4      675.89      671.45      8.93 o 
   8   1   4       54.20       51.94      2.26 o 
   9   1   4       77.74       80.23      3.12 o 
  10   1   4       22.99       32.29      3.56 o 
  -9   2   4        0.07        2.42      2.97 o 
  -8   2   4        1.11       -0.87      1.33 o 
  -7   2   4       45.55       41.79      2.62 o 
  -6   2   4       65.50       67.93      2.23 o 
  -5   2   4       19.45       14.61      0.93 o 
  -4   2   4       14.66       14.97      0.79 o 
  -3   2   4      142.43      150.77      2.34 o 
  -2   2   4      160.80      157.49      2.17 o 
  -1   2   4       95.95       81.89      1.29 o 
   0   2   4        8.66        4.21      0.34 o 
   1   2   4       89.57      124.84      1.92 o 
   2   2   4       34.93       36.57      0.76 o 
   3   2   4      465.07      528.32      7.75 o 
   4   2   4        6.96       12.67      0.85 o 
   5   2   4       26.38       38.59      1.23 o 
   6   2   4        4.04        1.71      0.67 o 
   7   2   4       37.27       44.94      1.85 o 
   8   2   4       79.62       81.55      3.22 o 
   9   2   4       46.49       47.74      3.86 o 
  10   2   4        0.56       -1.01      1.86 o 
  -9   3   4        0.83        0.55      3.14 o 
  -8   3   4        0.18       -0.32      1.82 o 
  -7   3   4       42.02       45.50      2.84 o 
  -6   3   4       10.85       12.50      1.44 o 
  -5   3   4       11.22       12.46      1.03 o 
  -4   3   4        9.49       12.75      0.76 o 
  -3   3   4      157.84      162.39      2.67 o 
  -2   3   4        5.69        1.64      0.40 o 
  -1   3   4     1102.63     1312.05     14.07 o 
   0   3   4       14.03        9.79      0.52 o 
   1   3   4       46.53       45.69      2.58 o 
   2   3   4     1779.63     1947.47     36.57 o 
   3   3   4        1.95        2.17      0.70 o 
   4   3   4      532.91      592.43      8.61 o 
   5   3   4       36.91       31.92      1.11 o 
   6   3   4      187.52      190.52      3.32 o 
   7   3   4       80.25       94.50      2.46 o 
   8   3   4      112.24      117.67      3.86 o 
   9   3   4       21.61       16.58      2.53 o 
  10   3   4       11.97       10.65      2.61 o 
  -8   4   4       29.36       18.20      4.45 o 
  -7   4   4        0.12       -0.03      1.48 o 
  -6   4   4       43.70       35.09      2.86 o 
  -5   4   4      188.01      172.24      3.75 o 
  -4   4   4      120.24      103.08      2.90 o 
  -3   4   4        2.03        3.50      0.64 o 
  -2   4   4       11.88       10.08      0.73 o 
  -1   4   4      468.07      453.00      5.89 o 
   0   4   4        2.29        5.56      0.53 o 
   1   4   4       12.72       15.38      1.10 o 
   2   4   4       71.08       94.65      5.47 o 
   3   4   4        8.02       10.02      0.86 o 
   4   4   4       23.38       25.11      2.06 o 
   5   4   4       79.24       92.47      2.33 o 
   6   4   4      141.26      135.19      2.90 o 
   7   4   4       17.78       13.67      1.88 o 
   8   4   4       26.78       24.88      2.08 o 
   9   4   4       13.17        8.40      2.97 o 
  10   4   4        1.21        3.32      2.59 o 
  -8   5   4       16.02       10.14      4.41 o 
  -7   5   4       31.48       40.53      3.80 o 
  -6   5   4        0.15       -0.63      1.92 o 
  -5   5   4       81.57       90.54      2.67 o 
  -4   5   4        2.90        3.54      1.01 o 
  -3   5   4      144.79      149.40      2.91 o 
  -2   5   4       10.55        8.32      0.77 o 
  -1   5   4      875.92      879.74     11.84 o 
   0   5   4      652.17      717.79      9.78 o 
   1   5   4       51.92       59.80      2.30 o 
   2   5   4        0.70        0.55      1.61 o 
   3   5   4        5.29        6.92      2.12 o 
   4   5   4       40.43       40.64      1.64 o 
   5   5   4       13.74       14.08      1.24 o 
   6   5   4      105.82      105.54      2.66 o 
   7   5   4       40.54       35.84      2.03 o 
   8   5   4       73.59       78.07      5.61 o 
   9   5   4       28.84       29.05      3.11 o 
  10   5   4        0.12       -1.64      1.93 o 
  -7   6   4       51.82       56.47      6.75 o 
  -6   6   4       46.44       48.41      5.94 o 
  -5   6   4       16.61       15.29      2.10 o 
  -4   6   4       42.20       39.56      3.24 o 
  -3   6   4        0.97       -1.08      1.08 o 
  -2   6   4      141.61      151.02      3.51 o 
  -1   6   4      391.93      393.46      7.38 o 
   0   6   4      663.47      673.94      9.34 o 
   1   6   4        9.50        6.33      0.83 o 
   2   6   4        6.21        3.42      0.75 o 
   3   6   4       12.36       15.64      2.07 o 
   4   6   4      254.75      274.62      8.86 o 
   5   6   4        1.58        1.56      1.59 o 
   6   6   4       11.77        9.00      1.48 o 
   7   6   4       96.14       92.08      3.28 o 
   8   6   4       46.82       53.43      3.89 o 
   9   6   4        0.64       -0.56      1.73 o 
  10   6   4        0.55        1.10      2.72 o 
  -6   7   4       77.96       92.62      7.55 o 
  -5   7   4        0.89       -2.08      3.10 o 
  -4   7   4       15.51       14.88      2.39 o 
  -3   7   4        0.02       -1.05      1.30 o 
  -2   7   4      115.50      111.44      8.74 o 
  -1   7   4        7.69        7.43      1.02 o 
   0   7   4       45.30       43.49      2.32 o 
   1   7   4      358.27      345.13      6.28 o 
   2   7   4      257.18      240.08      6.49 o 
   3   7   4       98.07       93.29      6.07 o 
   4   7   4      320.26      343.39     15.06 o 
   5   7   4       41.45       31.88      2.18 o 
   6   7   4        3.09        2.08      2.91 o 
   7   7   4        5.95        5.33      1.14 o 
   8   7   4       29.43       30.66      3.88 o 
   9   7   4       26.91       27.24      2.46 o 
  -5   8   4        0.24       -1.23      3.48 o 
  -4   8   4        0.76       -0.77      1.89 o 
  -3   8   4        4.11        3.37      1.65 o 
  -2   8   4        4.04        1.36      1.75 o 
  -1   8   4      107.44      102.92      4.24 o 
   0   8   4      153.63      163.40      3.80 o 
   1   8   4       73.77       69.65      2.63 o 
   2   8   4        0.68        0.63      0.65 o 
   3   8   4        7.27        6.45      1.01 o 
   4   8   4        0.34        0.38      2.12 o 
   5   8   4        5.37        5.47      2.76 o 
   6   8   4       16.06       18.37      4.24 o 
   7   8   4        4.95       -0.21      3.05 o 
   8   8   4        7.77        9.18      1.56 o 
  -4   9   4        2.71        0.00      3.56 o 
  -3   9   4        2.97        1.38      2.41 o 
  -2   9   4        6.22       10.82      3.52 o 
  -1   9   4      141.06      150.68      5.60 o 
   0   9   4        3.53        1.16      1.48 o 
   1   9   4       37.42       38.66      3.02 o 
   2   9   4       68.30       71.34      4.74 o 
   3   9   4        2.65        3.75      2.31 o 
   4   9   4       16.15       14.26      3.56 o 
   5   9   4        5.37        4.58      2.97 o 
   6   9   4       52.58       52.31      6.41 o 
   7   9   4        9.15        8.72      1.86 o 
   8   9   4        0.37       -0.11      1.73 o 
  -2  10   4        1.43        7.47      3.99 o 
  -1  10   4       17.04       24.27      4.50 o 
   0  10   4       53.03       60.29      4.14 o 
   1  10   4        4.91        5.20      2.19 o 
   2  10   4       18.49       23.40      2.28 o 
   3  10   4        4.53        5.56      2.25 o 
   4  10   4       25.44       25.04      2.22 o 
   5  10   4        7.56       10.95      3.61 o 
   6  10   4       23.85       21.30      2.33 o 
   1  11   4        0.33        1.27      2.63 o 
   2  11   4        1.45       -0.17      2.11 o 
   3  11   4        0.04        1.40      2.72 o 
   4  11   4       21.35       21.85      3.22 o 
  -5  -8   5        3.81        4.45      3.22 o 
  -4  -8   5        0.60        1.95      2.97 o 
  -3  -8   5        1.15        5.85      3.14 o 
  -2  -8   5       15.35       15.06      3.86 o 
  -1  -8   5        4.37        9.52      4.16 o 
   0  -8   5       19.41       19.42      2.92 o 
   1  -8   5        0.00       -0.17      3.56 o 
   2  -8   5       12.10       10.01      4.62 o 
   3  -8   5        0.42        0.25      4.03 o 
  -6  -7   5        4.66        2.42      2.88 o 
  -5  -7   5        8.93        9.42      3.10 o 
  -4  -7   5        4.26        2.68      1.57 o 
  -3  -7   5       14.97       14.41      1.95 o 
  -2  -7   5       26.85       27.18      2.39 o 
  -1  -7   5       23.76       25.77      4.16 o 
   0  -7   5        0.26        1.17      1.76 o 
   1  -7   5        1.06       -1.15      1.69 o 
   2  -7   5       59.98       72.94      7.66 o 
   3  -7   5       10.57       15.23      4.50 o 
   4  -7   5        0.01        1.40      3.86 o 
  -7  -6   5        2.02       -1.57      2.63 o 
  -6  -6   5        2.59       -1.87      2.25 o 
  -5  -6   5       34.90       36.64      4.50 o 
  -4  -6   5       35.59       33.85      2.44 o 
  -3  -6   5        0.00       -0.48      1.00 o 
  -2  -6   5       18.42       13.07      1.38 o 
  -1  -6   5        0.59        1.39      1.31 o 
   0  -6   5        6.37        5.57      1.56 o 
   1  -6   5        6.40        8.90      1.87 o 
   2  -6   5       10.14        6.06      2.10 o 
   3  -6   5      129.34      144.15      9.61 o 
   4  -6   5       16.66       15.74      4.58 o 
   5  -6   5        0.74        1.87      3.82 o 
   6  -6   5        8.89        5.82      4.96 o 
  -8  -5   5       29.11       30.33      4.62 o 
  -7  -5   5       13.14       18.79      3.61 o 
  -6  -5   5        0.20       -1.07      1.73 o 
  -5  -5   5       60.76       67.82      3.92 o 
  -4  -5   5       50.32       48.46      2.18 o 
  -3  -5   5       40.43       48.32      2.11 o 
  -2  -5   5        8.08       10.59      1.06 o 
  -1  -5   5        3.21        3.61      1.06 o 
   0  -5   5       31.48       31.56      1.69 o 
   1  -5   5       41.75       48.17      1.82 o 
   2  -5   5        0.75       -0.72      0.83 o 
   3  -5   5      101.57      100.25      3.12 o 
   4  -5   5       20.83       24.68      1.90 o 
   5  -5   5        7.58        8.53      3.90 o 
   6  -5   5        0.35       -1.39      2.38 o 
   7  -5   5        3.39        3.48      4.12 o 
  -9  -4   5        2.48        3.56      3.18 o 
  -8  -4   5       11.96        8.95      3.18 o 
  -7  -4   5        8.54        9.46      2.97 o 
  -6  -4   5       10.29        7.79      2.50 o 
  -5  -4   5        0.11        0.35      1.07 o 
  -4  -4   5       48.42       41.76      2.01 o 
  -3  -4   5      195.04      195.71      3.81 o 
  -2  -4   5       42.47       40.85      1.64 o 
  -1  -4   5        0.01       -0.23      0.61 o 
   0  -4   5      146.26      119.40      2.71 o 
   1  -4   5      127.73      138.68      3.13 o 
   2  -4   5       81.54       68.45      2.29 o 
   3  -4   5       14.26        8.79      1.47 o 
   4  -4   5      163.37      163.31      8.60 o 
   5  -4   5        1.05       -0.04      1.57 o 
   6  -4   5       24.44       22.12      2.35 o 
   7  -4   5        2.49        2.23      2.15 o 
  -9  -3   5       22.02       31.31      4.84 o 
  -8  -3   5        0.08        1.61      2.50 o 
  -7  -3   5        1.41        5.90      2.63 o 
  -6  -3   5       18.14       20.16      1.91 o 
  -5  -3   5      127.00      112.05      3.44 o 
  -4  -3   5       42.82       41.53      1.35 o 
  -3  -3   5      320.59      334.27      5.68 o 
  -2  -3   5      193.44      193.82      3.15 o 
  -1  -3   5       23.88       18.14      0.96 o 
   0  -3   5      116.07      109.87      2.24 o 
   1  -3   5        4.29        3.59      0.72 o 
   2  -3   5      235.65      211.24      4.02 o 
   3  -3   5      139.51      149.80      3.11 o 
   4  -3   5      543.11      531.25      8.11 o 
   5  -3   5       15.27       17.93      1.70 o 
   6  -3   5       17.34       16.05      1.79 o 
   7  -3   5        4.76       -0.70      1.82 o 
   8  -3   5        1.11        4.92      2.93 o 
  -9  -2   5       15.68       15.61      3.86 o 
  -8  -2   5        0.58        0.76      2.50 o 
  -7  -2   5        0.90        0.62      1.15 o 
  -6  -2   5        4.01        5.75      1.03 o 
  -5  -2   5       83.34       83.10      2.00 o 
  -4  -2   5        4.89        6.38      0.77 o 
  -3  -2   5        4.01        5.18      0.63 o 
  -2  -2   5       75.62       74.05      2.23 o 
  -1  -2   5      301.05      279.90      3.94 o 
   0  -2   5       24.95       16.06      0.80 o 
   1  -2   5      315.11      317.59      5.24 o 
   2  -2   5      845.27      785.09     10.82 o 
   3  -2   5      392.74      392.10      6.16 o 
   4  -2   5        2.14        3.90      0.89 o 
   5  -2   5      274.02      278.13      5.44 o 
   6  -2   5       27.79       25.06      1.77 o 
   7  -2   5       23.95       19.25      2.51 o 
   8  -2   5        0.38       -0.47      2.16 o 
   9  -2   5       77.27       94.99      7.21 o 
  -9  -1   5        3.70        6.75      3.35 o 
  -8  -1   5       40.95       45.18      5.22 o 
  -7  -1   5        1.42        2.29      1.20 o 
  -6  -1   5       27.32       37.61      1.46 o 
  -5  -1   5       57.03       68.43      2.11 o 
  -4  -1   5        5.56        5.50      0.63 o 
  -3  -1   5       29.01       30.82      1.02 o 
  -2  -1   5        7.64       14.59      0.65 o 
  -1  -1   5        2.73       -0.10      0.34 o 
   0  -1   5      478.30      472.72      6.06 o 
   1  -1   5      167.46      140.55      2.30 o 
   2  -1   5      158.60      145.03      2.63 o 
   3  -1   5       72.43       61.83      1.66 o 
   4  -1   5       16.48       20.62      1.44 o 
   5  -1   5       91.10       93.38      4.61 o 
   6  -1   5      203.65      201.93      3.85 o 
   7  -1   5       37.56       35.70      2.03 o 
   8  -1   5       43.60       47.63      3.65 o 
   9  -1   5        4.03        6.79      3.22 o 
  -9   0   5        4.73        5.13      3.10 o 
  -8   0   5       57.14       54.77      5.77 o 
  -7   0   5       22.60       17.63      1.71 o 
  -6   0   5        4.03        5.68      0.85 o 
  -5   0   5       90.21       72.40      3.57 o 
  -4   0   5       51.49       47.90      1.32 o 
  -3   0   5      512.37      486.16     13.29 o 
  -2   0   5        1.65        5.92      0.52 o 
  -1   0   5       24.02       22.76      0.70 o 
   0   0   5      519.56      524.85      5.53 o 
   1   0   5      258.85      226.91      3.00 o 
   2   0   5      295.72      335.18      4.22 o 
   3   0   5     1862.23     1893.42     24.62 o 
   4   0   5      224.93      207.36      5.00 o 
   5   0   5        0.32       -0.24      0.84 o 
   6   0   5        0.91        0.59      0.78 o 
   7   0   5        9.29        9.47      0.95 o 
   8   0   5       41.35       42.05      2.55 o 
   9   0   5        2.08        2.67      1.98 o 
  10   0   5        9.96       11.33      2.61 o 
  -9   1   5       12.64       14.42      3.86 o 
  -8   1   5        0.28        1.15      2.42 o 
  -7   1   5        1.05        4.07      1.35 o 
  -6   1   5        2.68        1.57      0.88 o 
  -5   1   5       66.81       43.98      1.56 o 
  -4   1   5        4.51        3.04      0.62 o 
  -3   1   5     1273.86     1362.16     15.42 o 
  -2   1   5      128.35      125.08      2.12 o 
  -1   1   5      534.08      540.70      5.69 o 
   0   1   5      327.32      363.47      3.92 o 
   1   1   5      254.12      308.73      3.58 o 
   2   1   5       83.97       55.00      0.99 o 
   3   1   5        2.35        3.88      0.45 o 
   4   1   5      102.78      129.37      2.02 o 
   5   1   5       39.86       41.38      1.22 o 
   6   1   5       44.13       36.00      1.25 o 
   7   1   5       68.99       71.46      1.88 o 
   8   1   5       16.47       17.62      1.81 o 
   9   1   5        0.04       -0.57      1.53 o 
  10   1   5        1.79        2.48      2.19 o 
  -9   2   5       27.56       22.57      4.67 o 
  -8   2   5       46.64       55.57      4.06 o 
  -7   2   5        4.58        5.47      1.51 o 
  -6   2   5        4.54        3.35      1.00 o 
  -5   2   5      464.31      490.97      6.43 o 
  -4   2   5       15.25       13.39      0.87 o 
  -3   2   5      443.80      432.16      5.84 o 
  -2   2   5       27.92       20.67      0.90 o 
  -1   2   5      616.46      687.25      8.01 o 
   0   2   5      251.56      236.03      2.77 o 
   1   2   5       31.34       25.32      0.67 o 
   2   2   5      127.84      138.84      2.06 o 
   3   2   5       94.78      110.39      1.98 o 
   4   2   5      755.03      820.71     11.06 o 
   5   2   5      287.74      283.57      4.43 o 
   6   2   5      276.22      295.19      5.17 o 
   7   2   5       57.51       66.58      2.39 o 
   8   2   5        0.86        2.21      1.37 o 
   9   2   5        1.97        7.01      2.04 o 
  10   2   5        5.52        8.47      2.38 o 
  -8   3   5       11.59       12.32      3.14 o 
  -7   3   5        1.77        0.39      1.39 o 
  -6   3   5       31.35       30.83      1.80 o 
  -5   3   5       58.69       57.43      2.03 o 
  -4   3   5       52.27       48.65      1.52 o 
  -3   3   5        0.40        1.16      0.55 o 
  -2   3   5      155.85      167.02      2.34 o 
  -1   3   5        1.42        0.25      0.35 o 
   0   3   5     3379.67     3805.50     58.83 o 
   1   3   5      499.63      591.11      9.23 o 
   2   3   5      289.33      304.67      5.78 o 
   3   3   5        8.66        4.33      0.49 o 
   4   3   5        0.21        2.50      0.47 o 
   5   3   5       63.86       67.38      1.68 o 
   6   3   5       30.15       29.38      1.26 o 
   7   3   5       90.03       97.26      2.51 o 
   8   3   5      328.10      338.23     14.15 o 
   9   3   5       35.30       36.86      2.93 o 
  10   3   5       36.38       21.17      3.14 o 
  -8   4   5       25.51       24.52      4.88 o 
  -7   4   5      106.40      112.72      4.28 o 
  -6   4   5       56.48       52.17      2.88 o 
  -5   4   5       46.37       43.18      1.67 o 
  -4   4   5      401.87      419.19      5.61 o 
  -3   4   5        1.53        2.93      0.66 o 
  -2   4   5        0.89        1.20      0.46 o 
  -1   4   5      178.62      150.40      3.53 o 
   0   4   5      507.58      519.76      7.17 o 
   1   4   5      289.48      267.55      7.22 o 
   2   4   5        1.96        0.47      1.02 o 
   3   4   5       40.60       62.47      2.74 o 
   4   4   5      380.18      399.97      7.74 o 
   5   4   5        1.26        0.83      0.55 o 
   6   4   5        3.33        2.71      0.78 o 
   7   4   5       48.72       45.51      2.06 o 
   8   4   5       48.50       44.13      2.64 o 
   9   4   5        3.69        7.97      2.13 o 
  10   4   5        1.52        1.73      2.09 o 
  -7   5   5       27.56       28.59      3.46 o 
  -6   5   5       63.28       54.85      4.00 o 
  -5   5   5       19.08       17.01      1.66 o 
  -4   5   5       48.99       51.45      2.17 o 
  -3   5   5       11.65       13.00      1.11 o 
  -2   5   5      148.59      155.24      2.92 o 
  -1   5   5       16.96       22.86      1.08 o 
   0   5   5        4.36        3.19      0.60 o 
   1   5   5      797.18      826.78     15.84 o 
   2   5   5       13.52        6.24      2.08 o 
   3   5   5        9.40        9.20      0.83 o 
   4   5   5      124.56      118.74      3.69 o 
   5   5   5       12.64        9.98      1.33 o 
   6   5   5       68.82       66.73      1.82 o 
   7   5   5        6.71        4.80      1.04 o 
   8   5   5       39.08       38.53      2.50 o 
   9   5   5        8.07       11.85      2.31 o 
  10   5   5        2.34        1.41      2.59 o 
  -7   6   5        0.55       -1.02      3.65 o 
  -6   6   5      135.00      163.34      9.59 o 
  -5   6   5       89.46      100.20      7.98 o 
  -4   6   5        0.02        0.01      1.50 o 
  -3   6   5      520.99      531.89     10.01 o 
  -2   6   5       54.90       57.76      1.96 o 
  -1   6   5       49.91       57.18      1.85 o 
   0   6   5       67.07       69.01      1.80 o 
   1   6   5      321.20      312.65      5.70 o 
   2   6   5      155.68      139.15      4.13 o 
   3   6   5        4.60        3.05      2.25 o 
   4   6   5      157.93      146.29      5.77 o 
   5   6   5      136.16      133.36      3.74 o 
   6   6   5       88.75       84.66      6.48 o 
   7   6   5        3.31        2.31      1.04 o 
   8   6   5       44.19       41.68      3.14 o 
   9   6   5        1.24        1.83      1.83 o 
  10   6   5        0.09        0.47      2.46 o 
  -6   7   5       11.75       13.28      4.54 o 
  -5   7   5       14.46       10.95      3.90 o 
  -4   7   5        9.89        9.50      2.20 o 
  -3   7   5       23.05       17.44      2.42 o 
  -2   7   5       35.50       45.27      2.28 o 
  -1   7   5      339.28      329.90      7.09 o 
   0   7   5      404.91      405.34      7.59 o 
   1   7   5       10.33       10.85      1.05 o 
   2   7   5      821.03      771.25     18.48 o 
   3   7   5       61.67       59.54      3.61 o 
   4   7   5       13.96       12.80      2.25 o 
   5   7   5        0.67        0.42      1.66 o 
   6   7   5      109.39       99.09      4.03 o 
   7   7   5       60.64       64.28      4.03 o 
   8   7   5        5.62        4.76      2.05 o 
   9   7   5        9.32        4.43      2.09 o 
  -5   8   5       33.16       33.43      5.64 o 
  -4   8   5       27.91       28.97      8.99 o 
  -3   8   5        0.18       -0.80      1.69 o 
  -2   8   5      109.22      106.91      3.86 o 
  -1   8   5       38.71       43.26      2.97 o 
   0   8   5       18.16       16.34      1.28 o 
   1   8   5        0.21        1.01      0.70 o 
   2   8   5       29.98       23.85      1.15 o 
   3   8   5       10.40       10.18      2.76 o 
   4   8   5       24.54       23.72      3.86 o 
   5   8   5        4.79        0.59      2.33 o 
   6   8   5       75.33       74.50      6.75 o 
   7   8   5       35.87       32.41      5.47 o 
   8   8   5       10.00       12.86      2.03 o 
  -4   9   5       14.92       14.17      4.50 o 
  -3   9   5        5.20        1.36      3.52 o 
  -2   9   5       11.54       13.14      3.01 o 
  -1   9   5        0.08       -1.89      1.89 o 
   0   9   5      148.10      143.44      7.64 o 
   1   9   5       27.09       23.33      1.53 o 
   2   9   5        5.99        6.72      0.96 o 
   3   9   5        6.13       11.41      3.05 o 
   4   9   5       40.68       50.87      5.60 o 
   5   9   5       18.62        9.55      3.44 o 
   6   9   5       15.16       12.90      3.95 o 
   7   9   5       29.81       28.68      5.43 o 
   8   9   5        6.42        6.57      2.02 o 
  -2  10   5        5.03        6.97      2.74 o 
  -1  10   5        3.22        2.97      3.39 o 
   0  10   5       29.00       31.01      4.45 o 
   1  10   5       35.44       29.06      2.80 o 
   2  10   5        1.05        0.88      1.72 o 
   3  10   5        2.51        3.86      2.04 o 
   4  10   5       10.45        7.59      3.27 o 
   5  10   5        3.71        2.93      3.22 o 
   6  10   5        5.22        1.15      3.27 o 
   1  11   5       19.37       17.19      2.79 o 
   2  11   5        9.54       11.37      4.71 o 
   3  11   5        9.11        7.81      2.72 o 
   4  11   5        4.31       10.39      2.42 o 
  -4  -8   6        5.78       11.37      3.99 o 
  -3  -8   6        3.99        6.62      3.44 o 
  -2  -8   6        6.50       11.12      3.90 o 
  -1  -8   6        7.96        7.34      3.99 o 
   0  -8   6        0.00        1.61      3.73 o 
   1  -8   6        1.87        2.67      3.95 o 
   2  -8   6        2.39        6.70      4.67 o 
  -6  -7   6        3.53        3.35      3.14 o 
  -5  -7   6        2.22       -0.34      2.88 o 
  -4  -7   6        8.94        8.36      3.18 o 
  -3  -7   6       16.13       17.19      2.61 o 
  -2  -7   6        6.80        6.10      3.25 o 
  -1  -7   6       15.66       17.71      4.31 o 
   0  -7   6       20.66       24.61      4.05 o 
   1  -7   6        1.45        4.23      2.21 o 
   2  -7   6        3.62        3.27      4.12 o 
   3  -7   6       40.44       51.34      6.58 o 
   4  -7   6       17.01       20.45      5.26 o 
  -7  -6   6        4.60       12.60      3.78 o 
  -6  -6   6       12.11        9.08      3.27 o 
  -5  -6   6        3.56        3.73      2.76 o 
  -4  -6   6       12.05       11.79      2.17 o 
  -3  -6   6        5.62        6.93      1.30 o 
  -2  -6   6       15.31       16.89      2.20 o 
  -1  -6   6        2.97        1.32      1.48 o 
   0  -6   6       22.60       21.40      2.61 o 
   1  -6   6       13.62       12.16      2.33 o 
   2  -6   6        0.94        1.26      2.08 o 
   3  -6   6       24.46       31.99      5.56 o 
   4  -6   6       68.01       61.81      7.00 o 
   5  -6   6        9.44       12.43      4.71 o 
  -8  -5   6        0.94        2.76      2.93 o 
  -7  -5   6       24.32       26.73      4.33 o 
  -6  -5   6       16.36       18.20      3.65 o 
  -5  -5   6        3.31        2.42      2.59 o 
  -4  -5   6        5.19        3.34      1.15 o 
  -3  -5   6        0.83        1.10      1.25 o 
  -2  -5   6       63.25       69.60      2.58 o 
  -1  -5   6       70.68       78.99      2.76 o 
   0  -5   6       77.87       78.25      2.87 o 
   1  -5   6       27.19       29.17      1.95 o 
   2  -5   6       17.01       17.30      1.53 o 
   3  -5   6      192.06      208.92      5.96 o 
   4  -5   6      111.73       96.77      7.51 o 
   5  -5   6       13.67       12.69      4.16 o 
   6  -5   6        0.54        0.96      2.65 o 
  -8  -4   6        0.03        1.53      2.76 o 
  -7  -4   6        0.14       -0.55      2.72 o 
  -6  -4   6       15.93       14.68      3.22 o 
  -5  -4   6       60.40       65.43      2.99 o 
  -4  -4   6        7.68        6.93      1.44 o 
  -3  -4   6        0.44        0.12      0.81 o 
  -2  -4   6       86.15       82.90      4.82 o 
  -1  -4   6      149.16      148.94      2.90 o 
   0  -4   6      628.60      609.06      9.62 o 
   1  -4   6       14.12       13.57      1.22 o 
   2  -4   6       27.85       25.85      1.57 o 
   3  -4   6       17.93       15.22      1.49 o 
   4  -4   6       78.59       84.33      4.26 o 
   5  -4   6       22.33       22.32      2.80 o 
   6  -4   6        6.48       10.50      2.54 o 
   7  -4   6        0.00       -1.53      1.92 o 
  -8  -3   6       14.65       12.30      3.56 o 
  -7  -3   6       30.83       21.81      3.86 o 
  -6  -3   6       14.20       13.70      3.18 o 
  -5  -3   6      145.11      142.04      5.84 o 
  -4  -3   6      121.12      117.46      4.06 o 
  -3  -3   6        0.99        2.24      0.69 o 
  -2  -3   6        8.29        7.20      1.22 o 
  -1  -3   6      279.93      280.12      4.22 o 
   0  -3   6        1.03        1.29      0.65 o 
   1  -3   6       14.71       20.00      1.21 o 
   2  -3   6      285.50      277.47      7.00 o 
   3  -3   6      584.24      578.19      8.64 o 
   4  -3   6      291.53      285.60      6.04 o 
   5  -3   6      357.57      333.37      9.83 o 
   6  -3   6       15.64       14.76      1.69 o 
   7  -3   6        0.86       -1.61      2.31 o 
   8  -3   6        0.06        0.21      2.67 o 
  -9  -2   6        0.64       -0.81      2.97 o 
  -8  -2   6        7.06        7.25      3.27 o 
  -7  -2   6        3.79        1.64      1.32 o 
  -6  -2   6        1.83       -0.09      0.95 o 
  -5  -2   6       10.87       15.04      1.20 o 
  -4  -2   6        1.78        2.57      0.75 o 
  -3  -2   6      153.54      155.23      2.70 o 
  -2  -2   6       62.08       68.72      1.51 o 
  -1  -2   6        2.65        3.45      0.59 o 
   0  -2   6        2.72        2.21      0.70 o 
   1  -2   6       54.03       52.41      1.59 o 
   2  -2   6       35.28       33.13      1.44 o 
   3  -2   6        0.58        1.32      0.76 o 
   4  -2   6      226.04      223.02      4.13 o 
   5  -2   6       79.90       83.84      2.59 o 
   6  -2   6        0.00       -1.91      1.91 o 
   7  -2   6        0.05       -1.14      1.14 o 
   8  -2   6       17.27       17.78      3.86 o 
   9  -2   6        4.95        5.22      3.18 o 
  -9  -1   6       14.32       15.53      4.12 o 
  -8  -1   6        2.37        5.52      2.88 o 
  -7  -1   6        8.24       14.19      2.00 o 
  -6  -1   6       21.49       22.62      1.86 o 
  -5  -1   6       14.31       15.54      1.13 o 
  -4  -1   6       23.54       27.36      1.11 o 
  -3  -1   6      531.16      528.87      6.92 o 
  -2  -1   6       35.79       65.09      1.54 o 
  -1  -1   6       92.38      106.36      2.10 o 
   0  -1   6      112.24      103.40      1.92 o 
   1  -1   6       13.31       16.26      0.85 o 
   2  -1   6       38.96       35.32      1.32 o 
   3  -1   6       26.19       18.35      1.09 o 
   4  -1   6      240.91      258.55      4.86 o 
   5  -1   6      277.56      259.30      4.51 o 
   6  -1   6       18.60       23.45      1.58 o 
   7  -1   6        9.22        9.98      1.66 o 
   8  -1   6       20.48       23.40      2.79 o 
   9  -1   6        0.63        2.59      2.84 o 
  -9   0   6       25.55       28.89      5.01 o 
  -8   0   6        0.96        0.98      2.80 o 
  -7   0   6       15.26        4.73      1.50 o 
  -6   0   6       90.69       82.48      2.27 o 
  -5   0   6       86.09      108.70      2.22 o 
  -4   0   6        8.47        8.99      0.85 o 
  -3   0   6      132.74      159.66      2.54 o 
  -2   0   6        2.07        0.23      0.44 o 
  -1   0   6      283.16      305.27      3.95 o 
   0   0   6       26.51       27.15      0.90 o 
   1   0   6       21.38       20.17      0.94 o 
   2   0   6      568.71      714.02      8.97 o 
   3   0   6      143.40      149.55      2.52 o 
   4   0   6       17.85       12.15      0.94 o 
   5   0   6        8.40        9.76      1.05 o 
   6   0   6      159.51      145.42      3.05 o 
   7   0   6        4.04        5.59      1.02 o 
   8   0   6        6.38        4.65      1.42 o 
   9   0   6       10.50        8.92      3.14 o 
  -9   1   6       24.38       32.29      5.09 o 
  -8   1   6       29.74       26.81      4.45 o 
  -7   1   6       35.44       19.34      1.98 o 
  -6   1   6       56.05       47.15      2.62 o 
  -5   1   6      892.51      833.57     11.28 o 
  -4   1   6      109.08      108.46      2.11 o 
  -3   1   6      314.48      341.49      4.84 o 
  -2   1   6      381.75      395.51      4.97 o 
   0   1   6      178.45      203.09      2.60 o 
   1   1   6       14.52       18.93      0.85 o 
   2   1   6      227.15      206.84      3.04 o 
   3   1   6      266.90      333.76      4.19 o 
   4   1   6        1.67        2.01      0.52 o 
   5   1   6      119.28      156.59      2.63 o 
   6   1   6      198.86      185.72      3.64 o 
   7   1   6      107.49      109.55      2.50 o 
   8   1   6        9.18        4.97      1.26 o 
   9   1   6        5.25        4.24      2.95 o 
  10   1   6        3.43        1.43      2.21 o 
  -8   2   6        1.63       -0.02      1.89 o 
  -7   2   6       10.16       19.18      2.34 o 
  -6   2   6       59.94       59.56      2.35 o 
  -5   2   6       34.53       27.22      1.28 o 
  -4   2   6      134.59      148.60      3.13 o 
  -3   2   6       62.28       72.77      1.90 o 
  -2   2   6      396.97      370.62      5.04 o 
  -1   2   6      181.23      240.49      3.00 o 
   0   2   6      214.48      228.68      2.80 o 
   1   2   6      813.95      900.49     10.17 o 
   2   2   6        2.65        0.74      0.35 o 
   3   2   6        3.01        6.78      0.49 o 
   4   2   6      691.56      748.16     10.24 o 
   5   2   6        0.32       -0.58      0.58 o 
   6   2   6        5.68        7.48      0.97 o 
   7   2   6        2.67        2.92      1.04 o 
   8   2   6       74.51       80.04      3.26 o 
   9   2   6        3.81        0.91      1.82 o 
  10   2   6        9.92       13.80      2.78 o 
  -8   3   6        9.45       10.51      3.25 o 
  -7   3   6       15.35       12.70      1.93 o 
  -6   3   6       40.14       40.76      2.62 o 
  -5   3   6       33.27       38.64      1.70 o 
  -4   3   6      459.60      451.48      6.33 o 
  -3   3   6      180.40      191.44      3.17 o 
  -2   3   6      109.31      112.86      2.28 o 
  -1   3   6       41.15       38.38      1.10 o 
   0   3   6       66.62       43.22      1.35 o 
   1   3   6      594.12      652.86      8.80 o 
   2   3   6      232.60      232.84      3.45 o 
   3   3   6       11.03        7.89      0.51 o 
   4   3   6      233.33      284.02      4.25 o 
   5   3   6      210.99      203.53      3.81 o 
   6   3   6      170.26      162.84      3.05 o 
   7   3   6       41.43       44.81      1.76 o 
   8   3   6      130.92      141.40      3.48 o 
   9   3   6        0.24       -1.42      1.42 o 
  10   3   6       11.20        7.97      2.80 o 
  -8   4   6        1.74       -1.44      3.18 o 
  -7   4   6        0.08       -0.95      1.99 o 
  -6   4   6       15.44       16.74      1.97 o 
  -5   4   6       60.19       59.27      2.60 o 
  -4   4   6       92.36       94.82      2.21 o 
  -3   4   6      490.33      457.19      6.28 o 
  -2   4   6       95.63       84.70      1.93 o 
  -1   4   6      449.03      427.32      6.45 o 
   0   4   6      674.10      824.53     11.07 o 
   1   4   6       62.41       59.47      1.42 o 
   2   4   6      431.99      461.24     11.31 o 
   3   4   6      248.08      303.84      5.77 o 
   4   4   6       57.84       50.79      1.36 o 
   5   4   6      155.64      165.17      3.45 o 
   6   4   6      217.09      199.65      3.58 o 
   7   4   6       40.23       41.19      2.06 o 
   8   4   6        1.83        1.94      2.07 o 
   9   4   6        7.06        4.81      1.63 o 
  10   4   6        5.73        0.21      2.80 o 
  -7   5   6        1.04        2.70      2.41 o 
  -6   5   6       18.96       18.92      4.92 o 
  -5   5   6      125.95      125.22      3.97 o 
  -4   5   6      104.69      113.73      2.45 o 
  -3   5   6      994.89     1013.37     13.88 o 
  -2   5   6       65.44       67.44      2.07 o 
  -1   5   6      106.30       90.48      2.78 o 
   0   5   6       13.43       17.84      0.98 o 
   1   5   6        5.80        7.69      0.92 o 
   2   5   6      197.12      178.31      8.87 o 
   3   5   6        4.63        2.15      0.82 o 
   4   5   6       51.24       52.41      2.32 o 
   5   5   6       22.87       28.79      1.99 o 
   6   5   6      261.25      258.00      5.31 o 
   7   5   6        7.84        6.44      1.11 o 
   8   5   6        0.33       -0.89      1.09 o 
   9   5   6        0.03        1.06      1.74 o 
  10   5   6        7.50       10.88      3.32 o 
  -7   6   6        4.64        8.23      4.20 o 
  -6   6   6       42.98       54.30      6.15 o 
  -5   6   6       49.63       62.15      6.11 o 
  -4   6   6      172.45      176.69      4.45 o 
  -3   6   6        4.27        5.06      1.11 o 
  -2   6   6      132.23      134.28      3.57 o 
  -1   6   6      160.72      161.88      3.73 o 
   0   6   6      461.06      451.26      7.31 o 
   1   6   6      199.02      196.63      4.62 o 
   2   6   6      491.23      457.26     11.42 o 
   3   6   6       92.97       89.48      3.44 o 
   4   6   6       17.76       18.78      1.38 o 
   5   6   6        0.58       -0.08      0.91 o 
   6   6   6      251.90      238.25     10.09 o 
   7   6   6       31.53       27.08      1.62 o 
   8   6   6       13.63       12.72      1.58 o 
   9   6   6        0.27        0.65      2.21 o 
  -6   7   6        7.42       11.12      4.20 o 
  -5   7   6        4.18        5.26      3.44 o 
  -4   7   6       40.05       40.95      4.58 o 
  -3   7   6       44.89       41.44      2.71 o 
  -2   7   6       30.14       25.10      1.86 o 
  -1   7   6        1.02        1.73      0.96 o 
   0   7   6      522.91      526.78     11.29 o 
   1   7   6      270.78      253.18      4.88 o 
   2   7   6       98.60       93.21      3.36 o 
   3   7   6        7.83        4.37      2.59 o 
   4   7   6       59.77       64.74      4.09 o 
   5   7   6       88.12       83.99      4.59 o 
   6   7   6        3.50        4.89      1.13 o 
   7   7   6       87.48       87.93      2.78 o 
   8   7   6       58.42       60.07      3.26 o 
   9   7   6        2.01        1.43      1.77 o 
  -5   8   6       27.41       24.14      4.96 o 
  -4   8   6       23.99       27.86      3.18 o 
  -3   8   6       47.58       51.97      3.84 o 
  -2   8   6        0.81        1.40      1.68 o 
  -1   8   6        4.65        4.22      1.18 o 
   0   8   6       13.09       12.92      1.34 o 
   1   8   6       46.71       39.84      1.74 o 
   2   8   6       12.17       11.62      0.88 o 
   3   8   6        1.06        1.70      1.73 o 
   4   8   6       24.32       23.43      2.87 o 
   5   8   6       70.86       63.74      6.49 o 
   6   8   6        0.25        2.33      2.80 o 
   7   8   6       26.19       29.74      5.18 o 
   8   8   6       13.69       15.99      2.13 o 
  -4   9   6        9.90        5.26      3.90 o 
  -3   9   6       24.75       13.66      4.12 o 
  -2   9   6       10.50        6.32      3.44 o 
  -1   9   6        2.26        1.23      2.08 o 
   0   9   6        0.00        0.42      1.68 o 
   1   9   6       60.23       60.50      4.84 o 
   2   9   6       16.39       14.83      1.40 o 
   3   9   6        6.17        5.69      2.59 o 
   4   9   6        4.94        0.93      2.55 o 
   5   9   6       86.61       93.46      7.30 o 
   6   9   6       19.23       17.35      4.28 o 
   7   9   6        1.86       -1.40      3.05 o 
   8   9   6        2.87       -3.31      3.31 o 
  -2  10   6       12.60       14.64      4.24 o 
  -1  10   6       21.67       20.97      3.03 o 
   0  10   6        4.55        2.88      2.97 o 
   1  10   6       15.09       15.82      3.22 o 
   2  10   6       26.40       26.74      2.21 o 
   3  10   6        0.02       -0.03      1.17 o 
   4  10   6       10.76       12.73      3.52 o 
   5  10   6        3.25        5.35      3.22 o 
   6  10   6        9.45        9.80      3.99 o 
   1  11   6       13.19       17.31      3.82 o 
   2  11   6       13.11       18.97      3.27 o 
   3  11   6        5.65        5.52      2.59 o 
  -2  -8   7        1.45        5.35      3.86 o 
  -1  -8   7        0.01       -0.81      3.86 o 
   0  -8   7        3.82        2.55      4.41 o 
  -5  -7   7       11.14       15.74      3.95 o 
  -4  -7   7        0.00        3.39      3.35 o 
  -3  -7   7        3.65        4.98      2.20 o 
  -2  -7   7        6.92        9.39      2.48 o 
  -1  -7   7       11.43       18.40      2.81 o 
   0  -7   7       10.86       12.30      4.28 o 
   1  -7   7       49.62       57.66      6.62 o 
   2  -7   7        1.08        2.76      4.24 o 
   3  -7   7        9.14        5.56      4.50 o 
  -6  -6   7        8.38        8.70      3.44 o 
  -5  -6   7        4.24        9.16      3.27 o 
  -4  -6   7        0.52       -1.71      1.71 o 
  -3  -6   7        0.17        0.99      1.82 o 
  -2  -6   7        0.00        0.41      1.70 o 
  -1  -6   7       64.61       74.85      4.23 o 
   0  -6   7        5.58        4.38      2.07 o 
   1  -6   7       13.75       10.93      2.45 o 
   2  -6   7       24.73       28.38      5.22 o 
   3  -6   7       11.32       23.16      5.43 o 
   4  -6   7        4.52        5.26      3.90 o 
   5  -6   7        4.18       -3.73      3.95 o 
  -7  -5   7        0.81        7.81      3.31 o 
  -6  -5   7       10.33       12.98      3.52 o 
  -5  -5   7        0.08       -1.57      2.38 o 
  -4  -5   7       37.08       28.90      3.00 o 
  -3  -5   7       18.70       19.26      2.47 o 
  -2  -5   7        1.61        0.79      1.10 o 
  -1  -5   7       71.80       74.81      3.41 o 
   0  -5   7        1.60        0.09      3.01 o 
   1  -5   7        2.59        3.63      1.44 o 
   2  -5   7       36.71       31.69      2.56 o 
   3  -5   7        0.85        4.75      3.73 o 
   4  -5   7       77.37       68.77      6.87 o 
   5  -5   7        0.67        3.10      3.73 o 
   6  -5   7        4.99        4.52      2.95 o 
  -8  -4   7       18.88       15.10      3.99 o 
  -7  -4   7        8.02        8.99      3.35 o 
  -6  -4   7        0.12        0.89      2.46 o 
  -5  -4   7       12.09       15.57      3.39 o 
  -4  -4   7       48.77       43.14      2.63 o 
  -3  -4   7       43.48       49.28      2.83 o 
  -2  -4   7       54.23       52.95      1.91 o 
  -1  -4   7       31.01       33.39      1.64 o 
   0  -4   7        1.09        0.91      0.86 o 
   1  -4   7       26.79       19.80      1.43 o 
   2  -4   7        0.56       -0.62      0.94 o 
   3  -4   7        1.08        0.59      1.08 o 
   4  -4   7       26.67       27.00      4.45 o 
   5  -4   7        8.12        8.14      2.08 o 
   6  -4   7        7.86        9.19      2.01 o 
   7  -4   7       14.64        7.98      4.28 o 
  -8  -3   7        5.08        4.07      3.14 o 
  -7  -3   7       18.73        9.38      3.27 o 
  -6  -3   7        6.48        4.75      2.76 o 
  -5  -3   7        2.07        3.99      2.46 o 
  -4  -3   7        6.62        8.46      1.04 o 
  -3  -3   7      229.40      247.26      4.27 o 
  -2  -3   7        8.76        7.45      0.91 o 
  -1  -3   7       26.69       27.45      1.31 o 
   0  -3   7      124.87      115.23      2.39 o 
   1  -3   7      374.72      375.07      6.47 o 
   2  -3   7        2.87        0.29      0.95 o 
   3  -3   7      120.27      112.19      3.34 o 
   4  -3   7       14.13       11.56      1.49 o 
   5  -3   7       48.09       54.37      3.70 o 
   6  -3   7        1.07        0.69      1.54 o 
   7  -3   7        4.96        4.53      2.24 o 
   8  -3   7       19.38       21.64      4.33 o 
  -8  -2   7        5.68        5.43      3.27 o 
  -7  -2   7       43.07       42.09      5.13 o 
  -6  -2   7        8.69        7.42      2.84 o 
  -5  -2   7       13.70       14.83      1.37 o 
  -4  -2   7       80.72       82.05      2.17 o 
  -3  -2   7       79.56       76.84      1.87 o 
  -2  -2   7       21.89       30.75      1.17 o 
  -1  -2   7       14.81       12.90      0.95 o 
   0  -2   7        8.97        6.42      0.73 o 
   1  -2   7      114.36      140.92      2.63 o 
   2  -2   7        0.02       -0.51      0.67 o 
   3  -2   7       58.88       53.14      1.90 o 
   4  -2   7       11.50       10.20      1.20 o 
   5  -2   7        2.34        1.83      1.36 o 
   6  -2   7       16.52       11.78      2.20 o 
   7  -2   7        0.03       -0.71      1.30 o 
   8  -2   7       22.76       21.04      4.07 o 
  -8  -1   7       17.35       12.94      3.73 o 
  -7  -1   7       31.46       33.19      3.61 o 
  -6  -1   7       24.92       22.03      2.75 o 
  -5  -1   7       22.08       20.21      1.36 o 
  -4  -1   7       86.45       74.16      1.84 o 
  -3  -1   7      141.03      146.56      3.44 o 
  -2  -1   7       57.11       57.71      1.76 o 
  -1  -1   7       42.11       39.21      1.28 o 
   0  -1   7        1.46        0.59      0.50 o 
   1  -1   7        2.79        1.79      0.58 o 
   2  -1   7       13.92       11.15      0.88 o 
   3  -1   7      265.93      252.09      4.32 o 
   4  -1   7       82.95       86.88      2.59 o 
   5  -1   7        9.53        6.23      1.06 o 
   6  -1   7      185.80      180.06      6.22 o 
   7  -1   7        0.94        0.42      1.95 o 
   8  -1   7        1.86        1.89      1.80 o 
   9  -1   7       26.86       31.82      4.88 o 
  -8   0   7       16.70       15.57      3.90 o 
  -7   0   7        2.80        9.21      1.97 o 
  -6   0   7       41.22       36.29      2.48 o 
  -5   0   7        2.25        2.95      0.87 o 
  -4   0   7       82.52       84.44      1.88 o 
  -3   0   7      110.71      114.17      2.12 o 
  -2   0   7      156.40      171.74      2.68 o 
  -1   0   7       53.14       53.73      1.39 o 
   0   0   7      644.35      656.03      7.78 o 
   1   0   7       18.18       30.79      1.26 o 
   2   0   7       40.92       54.71      1.50 o 
   3   0   7        3.68        0.82      0.56 o 
   4   0   7      121.52      118.94      2.47 o 
   5   0   7        1.47        1.23      0.71 o 
   6   0   7        5.98        6.33      1.03 o 
   7   0   7        7.31       10.53      2.80 o 
   8   0   7       76.29       79.60      5.24 o 
   9   0   7       15.04       13.95      2.65 o 
  -8   1   7        0.10        3.52      3.01 o 
  -7   1   7      121.95       93.85      4.52 o 
  -6   1   7        5.11        2.17      1.26 o 
  -5   1   7       37.83       45.27      1.81 o 
  -4   1   7       97.97      104.87      2.39 o 
  -3   1   7      652.28      644.64      7.88 o 
  -2   1   7      701.77      730.05      8.66 o 
  -1   1   7       25.99       29.45      1.06 o 
   0   1   7       20.70       13.15      0.94 o 
   1   1   7      682.62      722.33      8.40 o 
   2   1   7       91.51       79.37      1.68 o 
   3   1   7      146.53      161.92      2.78 o 
   4   1   7      552.09      585.65      8.13 o 
   5   1   7       29.61       25.47      1.10 o 
   6   1   7       62.90       51.92      1.53 o 
   7   1   7        4.67        4.28      0.94 o 
   8   1   7       62.09       66.28      2.87 o 
   9   1   7        1.65       -0.36      1.72 o 
  -8   2   7        0.51        6.83      3.31 o 
  -7   2   7       45.86       56.68      4.08 o 
  -6   2   7        0.79        2.17      1.16 o 
  -5   2   7       53.50       52.65      2.14 o 
  -4   2   7      194.89      190.37      3.63 o 
  -3   2   7      257.25      250.50      3.89 o 
  -2   2   7      409.14      427.53      5.41 o 
  -1   2   7        9.85       13.77      0.73 o 
   0   2   7      196.65      234.34      4.14 o 
   1   2   7       10.48       16.25      0.68 o 
   2   2   7       33.41       29.38      0.85 o 
   3   2   7       33.07       42.01      1.13 o 
   4   2   7      204.32      207.69      2.86 o 
   5   2   7        7.07        8.95      0.72 o 
   6   2   7       28.11       20.13      1.34 o 
   7   2   7       62.06       60.91      2.15 o 
   8   2   7       14.02       18.51      3.18 o 
   9   2   7       26.26       37.50      3.97 o 
  10   2   7        3.38        5.10      2.42 o 
  -8   3   7       44.13       53.71      6.15 o 
  -7   3   7        4.51        7.06      1.75 o 
  -6   3   7        4.35        3.21      1.99 o 
  -5   3   7        9.83       10.40      1.38 o 
  -4   3   7     1032.24     1070.86     13.63 o 
  -3   3   7      191.68      183.42      3.90 o 
  -2   3   7     1139.13     1139.96     15.38 o 
  -1   3   7      921.66     1021.32     12.71 o 
   0   3   7        2.12        4.78      0.52 o 
   1   3   7        0.25        0.06      0.47 o 
   2   3   7      179.90      194.04      3.12 o 
   3   3   7      725.22      738.04      9.17 o 
   4   3   7       12.16        6.71      0.73 o 
   5   3   7      116.79      119.93      2.44 o 
   6   3   7      902.70      891.80     13.50 o 
   7   3   7       47.30       50.25      1.93 o 
   8   3   7       50.54       47.93      3.59 o 
   9   3   7       46.38       49.03      3.34 o 
  10   3   7        0.18       -0.04      2.02 o 
  -7   4   7       16.41       15.18      2.76 o 
  -6   4   7       13.67       11.76      2.40 o 
  -5   4   7       10.18       12.30      1.42 o 
  -4   4   7        5.03        4.77      0.84 o 
  -3   4   7        0.36        0.11      0.78 o 
  -2   4   7       27.38       20.77      1.11 o 
  -1   4   7       28.38       23.84      1.12 o 
   0   4   7       30.13       41.95      1.32 o 
   1   4   7      869.67      996.66     13.24 o 
   2   4   7       74.29       67.85      1.60 o 
   3   4   7      236.39      274.37      4.04 o 
   4   4   7        4.19        2.53      0.65 o 
   5   4   7       60.37       48.52      1.64 o 
   6   4   7       17.63       14.17      0.97 o 
   7   4   7       10.17       10.49      1.60 o 
   8   4   7      105.53       98.28      3.40 o 
   9   4   7        2.94        1.84      1.66 o 
  10   4   7       46.27       40.52      4.01 o 
  -6   5   7       57.02       60.26      4.36 o 
  -5   5   7       33.43       32.25      2.54 o 
  -4   5   7      154.42      150.76      4.28 o 
  -3   5   7      516.20      503.20     11.05 o 
  -2   5   7       42.62       41.41      1.78 o 
  -1   5   7      298.43      259.40      5.12 o 
   0   5   7      292.06      296.78      4.55 o 
   1   5   7      111.54      114.78      2.25 o 
   2   5   7      137.90      137.14      3.55 o 
   3   5   7       44.52       39.16      1.96 o 
   4   5   7      280.50      265.65      4.85 o 
   5   5   7       27.03       30.01      1.30 o 
   6   5   7       19.31       19.94      1.51 o 
   7   5   7       22.14       22.56      1.47 o 
   8   5   7       51.23       60.39      2.78 o 
   9   5   7        2.86        4.40      1.72 o 
  10   5   7       22.89       26.70      7.13 o 
  -6   6   7        3.68        0.72      3.31 o 
  -5   6   7        8.71       13.70      3.65 o 
  -4   6   7       33.95       37.52      2.51 o 
  -3   6   7       24.53       27.75      1.68 o 
  -2   6   7       54.15       50.58      2.06 o 
  -1   6   7        1.70        2.86      0.78 o 
   0   6   7      115.23      110.48      2.53 o 
   1   6   7      148.73      159.23      2.70 o 
   2   6   7        3.42        2.36      0.83 o 
   3   6   7       54.58       44.73      5.83 o 
   4   6   7      215.70      212.63      6.12 o 
   5   6   7       59.05       65.25      2.90 o 
   6   6   7        7.69        6.75      0.97 o 
   7   6   7        3.38        5.86      1.26 o 
   8   6   7       29.21       30.69      2.41 o 
   9   6   7        4.32        4.97      1.98 o 
  -6   7   7       16.99       14.51      4.50 o 
  -5   7   7       39.29       44.17      5.64 o 
  -4   7   7        3.81        6.96      2.10 o 
  -3   7   7       50.43       52.19      2.63 o 
  -2   7   7      541.11      530.39     10.05 o 
  -1   7   7       55.51       62.14      2.40 o 
   0   7   7      113.36      106.51      2.60 o 
   1   7   7      162.48      163.87      3.72 o 
   2   7   7       16.01       12.35      1.10 o 
   3   7   7        7.29        7.11      0.80 o 
   4   7   7        2.09        1.10      0.84 o 
   5   7   7      201.41      192.57      5.71 o 
   6   7   7      168.82      152.07      4.43 o 
   7   7   7        7.75        8.23      1.12 o 
   8   7   7       77.97       64.60      2.90 o 
   9   7   7       10.29       11.32      2.38 o 
  -5   8   7        0.66        4.88      3.86 o 
  -4   8   7        1.32       -0.42      2.97 o 
  -3   8   7       14.92       17.42      5.05 o 
  -2   8   7        1.47        1.98      1.24 o 
  -1   8   7        5.71        7.70      1.34 o 
   0   8   7       36.69       36.45      1.71 o 
   1   8   7       14.99       12.87      1.18 o 
   2   8   7       25.73       23.38      1.44 o 
   3   8   7       58.27       58.57      4.37 o 
   4   8   7       36.74       34.17      5.49 o 
   5   8   7        9.57       12.53      2.49 o 
   6   8   7       40.08       46.27      6.00 o 
   7   8   7       11.67       15.06      4.24 o 
   8   8   7        1.91        4.29      1.69 o 
  -3   9   7        0.06       -3.05      3.05 o 
  -1   9   7       82.00       82.92      4.38 o 
   0   9   7        8.32        8.97      2.29 o 
   1   9   7        2.08        1.51      1.07 o 
   2   9   7       28.38       26.53      1.95 o 
   3   9   7       40.46       37.05      6.28 o 
   4   9   7        2.98        1.15      1.81 o 
   5   9   7        4.91       -2.29      2.29 o 
   6   9   7       54.68       50.61      6.32 o 
   7   9   7       14.53       10.95      4.20 o 
  -2  10   7        0.10       -0.34      3.39 o 
  -1  10   7        4.15        0.08      3.27 o 
   0  10   7       14.43       17.79      2.72 o 
   1  10   7       22.70       25.35      2.46 o 
   2  10   7       17.90       19.77      1.98 o 
   3  10   7        1.02        0.90      1.06 o 
   4  10   7        4.16        3.56      2.76 o 
   5  10   7       14.76       16.93      4.16 o 
   6  10   7        1.85        3.78      3.10 o 
   1  11   7       21.98       24.39      4.07 o 
   2  11   7        0.01       -0.55      2.67 o 
  -3  -7   8        0.25        1.23      3.18 o 
  -2  -7   8        0.16       -1.23      3.35 o 
  -1  -7   8       21.35       24.01      5.05 o 
   0  -7   8        5.01        9.93      4.50 o 
   1  -7   8        2.07        1.48      3.90 o 
   2  -7   8       26.31       33.26      6.24 o 
  -5  -6   8        0.12       -0.72      2.97 o 
  -4  -6   8        2.22        8.70      3.52 o 
  -3  -6   8        6.05        7.20      2.30 o 
  -2  -6   8        0.07       -0.71      2.08 o 
  -1  -6   8        0.17        3.47      2.23 o 
   0  -6   8       32.92       24.44      4.75 o 
   1  -6   8       14.99       16.25      4.45 o 
   2  -6   8        4.34        0.68      4.07 o 
   3  -6   8        2.80        1.15      4.37 o 
   4  -6   8        9.85       10.86      4.62 o 
  -6  -5   8        3.51        3.27      3.01 o 
  -5  -5   8        0.00        0.30      2.67 o 
  -4  -5   8        0.20        2.04      2.63 o 
  -3  -5   8       36.13       32.76      3.22 o 
  -2  -5   8        0.20       -1.55      1.55 o 
  -1  -5   8        2.39        2.38      1.89 o 
   0  -5   8       21.16       17.72      2.65 o 
   1  -5   8       61.60       69.15      4.28 o 
   2  -5   8        0.57        5.43      3.78 o 
   3  -5   8        1.39        8.32      3.90 o 
   4  -5   8        2.92        4.28      3.82 o 
   5  -5   8       23.01       18.50      5.05 o 
  -7  -4   8       24.62       29.99      4.92 o 
  -6  -4   8       24.55       30.21      4.75 o 
  -5  -4   8        1.88        1.74      2.63 o 
  -4  -4   8        1.94        2.16      2.72 o 
  -3  -4   8       28.57       27.85      2.82 o 
  -2  -4   8       26.58       27.79      2.19 o 
  -1  -4   8        2.34        1.75      0.98 o 
   0  -4   8       13.66       17.13      1.50 o 
   1  -4   8       43.44       39.99      2.16 o 
   2  -4   8        6.11        5.34      1.57 o 
   3  -4   8       14.60       17.33      2.49 o 
   4  -4   8        0.49       -0.95      1.64 o 
   5  -4   8       11.38       13.93      3.95 o 
   6  -4   8        0.77       -1.25      2.53 o 
  -7  -3   8       20.70       16.25      3.95 o 
  -6  -3   8        1.81       -0.72      2.46 o 
  -5  -3   8       18.78       22.70      3.99 o 
  -4  -3   8        4.67        8.51      3.05 o 
  -3  -3   8       30.27       29.75      1.51 o 
  -2  -3   8        9.91       11.68      1.08 o 
  -1  -3   8      188.28      199.79      4.81 o 
   0  -3   8        0.01       -0.73      0.73 o 
   1  -3   8      380.88      385.75      6.14 o 
   2  -3   8       93.89       92.62      4.99 o 
   3  -3   8        0.23       -0.97      0.97 o 
   4  -3   8        1.06       -2.02      2.02 o 
   5  -3   8        7.15        3.60      1.81 o 
   6  -3   8       22.24       26.47      2.61 o 
   7  -3   8        0.48        1.44      2.59 o 
  -8  -2   8        1.52        3.01      3.22 o 
  -7  -2   8       28.30       24.90      4.50 o 
  -6  -2   8        0.14        2.80      2.76 o 
  -5  -2   8       16.97       18.01      2.44 o 
  -4  -2   8       43.05       48.00      3.06 o 
  -3  -2   8      128.87      117.24      2.67 o 
  -2  -2   8        3.20        1.96      0.61 o 
  -1  -2   8       50.37       40.02      1.46 o 
   0  -2   8        0.02       -0.64      0.64 o 
   1  -2   8       55.99       59.31      1.74 o 
   2  -2   8       19.63       19.21      1.20 o 
   3  -2   8       40.20       37.74      1.77 o 
   4  -2   8      105.30      112.92      3.35 o 
   5  -2   8       17.96       17.82      2.39 o 
   6  -2   8       21.99       26.84      2.40 o 
   7  -2   8        0.81        1.48      2.50 o 
   8  -2   8       16.86       15.99      3.90 o 
  -8  -1   8        0.00        1.70      3.01 o 
  -7  -1   8       34.61       28.09      4.50 o 
  -6  -1   8       31.43       34.86      2.83 o 
  -5  -1   8        2.94        3.27      1.01 o 
  -4  -1   8        4.78        3.99      0.99 o 
  -3  -1   8       35.49       37.59      1.46 o 
  -2  -1   8      231.07      231.06      4.04 o 
  -1  -1   8        1.10        2.43      0.68 o 
   0  -1   8        4.61        5.23      0.74 o 
   1  -1   8       54.63       53.53      1.57 o 
   2  -1   8        0.85       -0.03      0.64 o 
   3  -1   8       18.61       16.22      1.08 o 
   4  -1   8      132.52      123.04      3.03 o 
   5  -1   8        7.47       10.63      1.40 o 
   6  -1   8       15.08       16.14      2.36 o 
   7  -1   8        0.35        1.32      2.29 o 
   8  -1   8       18.55       24.35      3.07 o 
  -8   0   8        8.03       10.95      3.86 o 
  -7   0   8       37.44       49.81      5.64 o 
  -6   0   8       75.87       94.00      7.06 o 
  -5   0   8        4.32        4.89      1.04 o 
  -4   0   8        1.51        0.83      0.72 o 
  -3   0   8      151.18      162.75      2.77 o 
  -2   0   8      135.56      123.52      2.41 o 
  -1   0   8       33.07       45.82      1.29 o 
   0   0   8       51.88       61.75      1.70 o 
   1   0   8       18.77       16.94      1.04 o 
   2   0   8      147.00      138.71      2.74 o 
   3   0   8       14.73       16.37      1.06 o 
   4   0   8       18.93       27.08      1.33 o 
   5   0   8       32.94       38.93      2.04 o 
   6   0   8       90.71       70.85      2.84 o 
   7   0   8        5.15        3.54      2.38 o 
   8   0   8       13.91       12.42      2.76 o 
   9   0   8       39.66       32.05      4.31 o 
  -8   1   8       33.93       28.98      4.84 o 
  -7   1   8       27.15       20.58      4.94 o 
  -6   1   8      100.80       90.18      3.58 o 
  -5   1   8       59.94       59.15      2.02 o 
  -4   1   8      232.09      223.44      3.54 o 
  -3   1   8        0.18        0.61      0.64 o 
  -2   1   8       46.77       55.84      1.47 o 
  -1   1   8      466.32      481.17      6.45 o 
   0   1   8      133.73      129.62      2.58 o 
   1   1   8      284.20      296.44      4.22 o 
   2   1   8      223.04      201.23      3.76 o 
   3   1   8       41.49       32.08      1.23 o 
   4   1   8       21.67       16.00      0.99 o 
   5   1   8       47.06       38.19      1.39 o 
   6   1   8       60.49       59.14      1.86 o 
   7   1   8        1.96        1.18      1.03 o 
   8   1   8        3.15        3.76      1.29 o 
   9   1   8       13.56       19.71      2.88 o 
  -8   2   8       85.93      135.63      8.99 o 
  -7   2   8        3.18        2.62      2.32 o 
  -6   2   8        0.02       -1.60      1.60 o 
  -5   2   8       85.60       87.71      2.96 o 
  -4   2   8      459.55      467.71      6.22 o 
  -3   2   8       44.92       50.00      1.52 o 
  -2   2   8      114.18      126.23      2.25 o 
  -1   2   8      405.93      371.29      5.09 o 
   0   2   8       11.15        6.71      0.94 o 
   1   2   8       14.51       15.55      0.74 o 
   2   2   8      258.55      250.62      3.85 o 
   3   2   8      170.63      184.77      3.78 o 
   4   2   8        5.25       10.21      0.81 o 
   5   2   8      175.60      142.46      2.41 o 
   6   2   8       97.73      102.74      2.22 o 
   7   2   8       16.14       13.43      1.45 o 
   8   2   8        0.40        0.54      1.13 o 
   9   2   8        2.22        4.71      2.07 o 
  -7   3   8        2.32        3.94      3.83 o 
  -6   3   8       12.18       12.63      1.93 o 
  -5   3   8       23.34       25.29      1.65 o 
  -4   3   8       25.31       22.97      1.41 o 
  -3   3   8      351.19      358.93      6.40 o 
  -2   3   8       23.82       23.14      1.58 o 
  -1   3   8        7.67       10.82      0.81 o 
   0   3   8       60.19       60.35      1.95 o 
   1   3   8      711.16      730.91     10.08 o 
   2   3   8      121.84      117.23      2.59 o 
   3   3   8      361.94      332.99      4.63 o 
   4   3   8      920.79      846.27     11.62 o 
   5   3   8       67.17       69.62      1.94 o 
   6   3   8      167.72      183.43      3.80 o 
   7   3   8       32.93       34.00      1.96 o 
   8   3   8        0.10        2.01      1.20 o 
   9   3   8        3.02        8.45      3.90 o 
  10   3   8       22.25       26.01      4.50 o 
  -7   4   8       63.14       77.26      7.30 o 
  -6   4   8       19.92       18.82      2.74 o 
  -5   4   8       10.83       10.67      1.37 o 
  -4   4   8      141.18      137.79      3.08 o 
  -3   4   8      251.48      255.60      4.47 o 
  -2   4   8       88.58       92.66      2.23 o 
  -1   4   8       36.28       38.60      1.62 o 
   0   4   8       43.58       40.94      1.30 o 
   1   4   8      477.37      487.28      6.97 o 
   2   4   8        2.45        3.88      0.65 o 
   3   4   8       44.31       47.64      1.38 o 
   4   4   8       86.24       88.56      1.97 o 
   5   4   8      116.23      120.29      2.39 o 
   6   4   8      298.52      295.19      5.14 o 
   7   4   8       15.85       17.35      1.57 o 
   8   4   8      106.45      106.75      3.64 o 
   9   4   8       35.81       29.68      2.78 o 
  10   4   8        0.04        0.00      2.59 o 
  -7   5   8       12.78       11.96      4.20 o 
  -6   5   8       15.47       15.32      3.99 o 
  -5   5   8        0.27       -1.40      1.79 o 
  -4   5   8        6.42        6.91      1.30 o 
  -3   5   8       30.37       29.22      1.71 o 
  -2   5   8      266.35      260.30      4.92 o 
  -1   5   8       54.15       59.53      1.97 o 
   0   5   8        1.19        1.88      0.82 o 
   1   5   8       89.14       92.51      1.81 o 
   2   5   8      208.79      198.33      3.22 o 
   3   5   8       93.25       97.52      1.91 o 
   4   5   8      158.42      146.10      2.54 o 
   5   5   8       39.74       36.54      1.63 o 
   6   5   8       35.10       32.60      1.92 o 
   7   5   8       59.31       56.10      2.31 o 
   8   5   8       51.59       60.56      2.80 o 
   9   5   8        8.63       13.63      1.87 o 
  -6   6   8       62.47       66.01      7.00 o 
  -5   6   8       17.21       10.39      3.65 o 
  -4   6   8       15.96       20.06      2.17 o 
  -3   6   8       84.19       88.84      3.08 o 
  -2   6   8      330.59      314.23      5.80 o 
  -1   6   8       55.36       55.26      1.92 o 
   0   6   8        0.44        1.04      0.70 o 
   1   6   8       30.07       27.03      1.48 o 
   2   6   8      170.48      156.23      2.64 o 
   3   6   8       45.49       47.68      1.62 o 
   4   6   8      117.30       93.40      2.25 o 
   5   6   8        3.78        3.34      0.81 o 
   6   6   8       94.98       91.39      2.53 o 
   7   6   8       96.97      105.90      2.80 o 
   8   6   8       20.90       19.47      1.86 o 
   9   6   8        3.61        4.57      1.50 o 
  -5   7   8        0.05       -2.59      2.84 o 
  -4   7   8       55.27       51.73      4.71 o 
  -3   7   8       25.38       26.43      2.03 o 
  -2   7   8       46.94       46.02      2.39 o 
  -1   7   8      145.27      140.52      3.99 o 
   0   7   8       27.95       30.72      1.72 o 
   1   7   8       70.92       62.90      2.12 o 
   2   7   8       39.33       41.39      1.93 o 
   3   7   8      429.07      391.16      8.25 o 
   4   7   8       12.45       17.92      1.61 o 
   5   7   8       18.51       16.37      1.46 o 
   6   7   8      124.37      112.36      4.26 o 
   7   7   8       71.88       72.21      2.51 o 
   8   7   8        0.54        0.63      1.01 o 
   9   7   8       21.50       23.23      2.73 o 
  -4   8   8        6.93        9.33      3.78 o 
  -3   8   8        3.96        5.88      1.48 o 
  -2   8   8        5.55        6.21      1.40 o 
  -1   8   8        0.28       -0.63      1.03 o 
   0   8   8        1.27        1.99      1.04 o 
   1   8   8      177.53      175.95      3.53 o 
   2   8   8       10.33       11.13      1.07 o 
   3   8   8       87.30       74.48      1.97 o 
   4   8   8        6.07        3.46      0.69 o 
   5   8   8        3.28        9.80      3.31 o 
   6   8   8        6.29        4.95      1.23 o 
   7   8   8        7.22        9.00      2.44 o 
   8   8   8       35.65       39.02      9.14 o 
  -3   9   8       10.35        9.21      3.69 o 
  -2   9   8        9.57        9.03      2.53 o 
  -1   9   8        0.00       -1.37      1.39 o 
   0   9   8        1.98        3.24      1.49 o 
   1   9   8       70.51       72.23      3.08 o 
   2   9   8        0.87        2.56      1.14 o 
   3   9   8       25.38       23.36      1.44 o 
   4   9   8       56.93       56.67      5.54 o 
   5   9   8        3.10        3.82      2.14 o 
   6   9   8       35.11       35.61      3.93 o 
   7   9   8        0.29        2.21      3.31 o 
  -1  10   8        0.70        1.25      2.88 o 
   0  10   8        0.96        1.19      1.84 o 
   1  10   8        0.50        1.05      1.65 o 
   2  10   8        0.28       -0.60      2.33 o 
   3  10   8        4.00        5.67      1.45 o 
   4  10   8        2.13        1.74      2.63 o 
   5  10   8        0.55       -0.59      2.80 o 
   6  10   8       28.37       30.42      5.43 o 
   2  11   8       12.39       11.28      1.97 o 
   3  11   8        3.15        1.19      1.70 o 
  -4  -6   9        2.35        0.00      3.27 o 
  -3  -6   9        2.89        2.50      3.31 o 
  -2  -6   9        4.41        0.64      3.31 o 
  -1  -6   9        0.51        1.53      3.61 o 
   0  -6   9        0.00        0.47      3.69 o 
   1  -6   9       20.10       17.48      4.88 o 
   2  -6   9       11.29       13.75      4.92 o 
   3  -6   9        0.91        4.79      4.84 o 
  -5  -5   9       15.76       20.32      4.37 o 
  -4  -5   9        1.22        0.00      2.76 o 
  -3  -5   9        0.00        0.68      2.88 o 
  -2  -5   9        0.04       -2.50      2.50 o 
  -1  -5   9       11.31       11.84      3.90 o 
   0  -5   9        1.95        0.68      3.27 o 
   1  -5   9        2.02       -1.32      3.39 o 
   2  -5   9        4.56       -1.57      3.35 o 
   3  -5   9       31.80       28.51      5.60 o 
   4  -5   9        0.72       -3.52      3.52 o 
   5  -5   9        4.21        6.53      4.33 o 
  -6  -4   9       10.10       14.42      4.07 o 
  -5  -4   9       26.39       24.65      4.37 o 
  -4  -4   9       14.84       10.52      3.44 o 
  -3  -4   9        2.79        4.64      2.06 o 
  -2  -4   9       16.43       14.16      2.38 o 
  -1  -4   9       13.22       16.30      2.26 o 
   0  -4   9        0.28        1.63      1.68 o 
   1  -4   9        4.42        3.51      1.22 o 
   2  -4   9        3.31        3.15      1.93 o 
   3  -4   9        8.14        8.26      2.23 o 
   4  -4   9        0.01        1.15      1.86 o 
   5  -4   9        0.01       -2.33      3.44 o 
   6  -4   9        5.04        6.55      3.16 o 
  -7  -3   9       43.82       43.27      5.90 o 
  -6  -3   9        1.25        2.76      3.22 o 
  -5  -3   9        7.73        8.57      3.39 o 
  -4  -3   9        4.50        6.32      2.97 o 
  -3  -3   9       24.57       21.66      2.13 o 
  -2  -3   9       20.57       25.26      1.77 o 
  -1  -3   9      149.42      150.80      3.51 o 
   0  -3   9       43.21       42.39      1.94 o 
   1  -3   9        7.41        5.38      1.08 o 
   2  -3   9        0.38        0.62      0.89 o 
   3  -3   9        0.09       -1.42      1.42 o 
   4  -3   9       41.03       36.82      3.23 o 
   5  -3   9       14.67       14.73      4.03 o 
   6  -3   9       21.68       22.00      2.59 o 
   7  -3   9        1.65        6.36      3.14 o 
  -7  -2   9        4.99        3.35      3.39 o 
  -6  -2   9       79.80       82.31      6.83 o 
  -5  -2   9        1.13        1.82      2.76 o 
  -4  -2   9        0.29       -1.27      1.27 o 
  -3  -2   9        1.92        1.47      0.91 o 
  -2  -2   9       95.86       98.77      2.45 o 
  -1  -2   9        0.42       -1.01      1.01 o 
   0  -2   9        1.64        0.44      0.76 o 
   1  -2   9       43.23       47.46      1.88 o 
   2  -2   9       89.33       82.08      2.47 o 
   3  -2   9       16.91       14.22      1.49 o 
   4  -2   9        9.12        7.62      2.01 o 
   5  -2   9        6.94       11.78      2.19 o 
   6  -2   9        0.37       -0.52      1.74 o 
   7  -2   9        9.10        7.76      3.18 o 
  -7  -1   9        2.99        8.15      3.56 o 
  -6  -1   9       96.47      109.80      7.47 o 
  -5  -1   9        0.13       -1.06      1.06 o 
  -4  -1   9       32.01       28.99      1.64 o 
  -3  -1   9        5.86        5.47      1.30 o 
  -2  -1   9        0.85        0.75      0.72 o 
  -1  -1   9       31.25       26.23      1.28 o 
   0  -1   9       59.54       69.83      2.56 o 
   1  -1   9       50.66       52.16      1.78 o 
   2  -1   9      107.01      111.47      2.98 o 
   3  -1   9      213.70      201.56      4.17 o 
   4  -1   9       30.74       21.96      1.63 o 
   5  -1   9        8.89        9.67      2.08 o 
   6  -1   9        9.83        7.85      2.76 o 
   7  -1   9        8.39        9.63      3.05 o 
   8  -1   9        1.36        2.25      2.76 o 
  -8   0   9       16.42       22.02      4.62 o 
  -7   0   9        5.82       11.07      3.52 o 
  -6   0   9       10.56       15.73      1.94 o 
  -5   0   9       60.19       64.51      2.66 o 
  -4   0   9       52.21       50.18      1.88 o 
  -3   0   9        4.98        3.49      0.80 o 
  -2   0   9       46.79       46.04      2.19 o 
  -1   0   9       82.27       81.39      1.83 o 
   0   0   9        8.65       10.68      0.89 o 
   1   0   9        4.72        4.44      0.85 o 
   2   0   9       17.23       18.61      1.15 o 
   3   0   9      133.69      137.71      2.85 o 
   4   0   9       42.44       47.06      1.70 o 
   5   0   9       90.99       72.18      2.09 o 
   6   0   9       60.16       57.52      3.73 o 
   7   0   9        6.62        5.37      1.96 o 
   8   0   9        0.38        0.51      2.38 o 
   9   0   9        0.15        2.38      2.84 o 
  -8   1   9       33.42       35.04      5.39 o 
  -7   1   9        7.66        5.64      3.27 o 
  -6   1   9        5.36        4.30      2.17 o 
  -5   1   9      167.27      182.84      5.30 o 
  -4   1   9       47.51       42.53      1.80 o 
  -3   1   9      100.23       90.55      2.22 o 
  -2   1   9      105.55      100.98      2.09 o 
  -1   1   9      167.65      151.18      3.05 o 
   0   1   9       35.98       36.77      1.34 o 
   1   1   9      162.93      146.68      2.59 o 
   2   1   9       67.64       74.67      1.87 o 
   3   1   9       67.98       59.56      1.94 o 
   4   1   9      348.95      340.13      4.90 o 
   5   1   9       81.29       75.87      1.93 o 
   6   1   9        8.01        9.68      1.27 o 
   7   1   9        4.55        2.96      1.25 o 
   8   1   9        7.77       11.45      3.10 o 
   9   1   9       22.38       27.43      3.36 o 
  -7   2   9        9.20       13.88      2.99 o 
  -6   2   9      141.94      127.84      5.32 o 
  -5   2   9        5.44        6.03      2.37 o 
  -4   2   9      123.60      135.62      3.39 o 
  -3   2   9      332.46      346.76      6.46 o 
  -2   2   9      169.99      172.20      3.62 o 
  -1   2   9        9.43        4.22      0.71 o 
   0   2   9       47.79       47.87      2.05 o 
   1   2   9       36.46       44.31      1.41 o 
   2   2   9        2.31        0.40      0.53 o 
   3   2   9        5.87        6.58      0.79 o 
   4   2   9      116.92      141.93      2.79 o 
   5   2   9       31.00       43.89      1.63 o 
   6   2   9        7.21        3.10      0.72 o 
   7   2   9        2.25        3.59      2.49 o 
   8   2   9       14.16       19.10      2.74 o 
   9   2   9        1.14        0.62      1.93 o 
  -7   3   9       14.70       19.22      4.28 o 
  -6   3   9      100.31      105.31      5.42 o 
  -5   3   9        6.65        4.52      1.33 o 
  -4   3   9       88.12       80.54      2.60 o 
  -3   3   9       40.37       41.04      1.64 o 
  -2   3   9      137.09      132.39      2.64 o 
  -1   3   9      141.03      132.84      2.67 o 
   0   3   9        0.78        2.20      0.82 o 
   1   3   9      129.06      124.69      2.29 o 
   2   3   9     1495.31     1460.60     19.43 o 
   3   3   9        7.94       11.13      0.88 o 
   4   3   9      997.27      972.19     13.35 o 
   5   3   9      383.24      389.95      6.66 o 
   6   3   9       19.47       20.89      1.42 o 
   7   3   9        8.06        6.98      1.26 o 
   8   3   9       33.01       40.14      2.85 o 
   9   3   9       19.42       27.61      3.31 o 
  -7   4   9        4.05        5.52      3.48 o 
  -6   4   9       18.58       15.71      2.73 o 
  -5   4   9       19.25       20.11      2.78 o 
  -4   4   9       65.01       61.60      3.40 o 
  -3   4   9        1.12       -0.10      0.83 o 
  -2   4   9      259.59      256.96      4.44 o 
  -1   4   9      254.61      271.55      4.94 o 
   0   4   9        1.39        2.43      0.65 o 
   1   4   9       38.73       34.40      1.76 o 
   2   4   9       49.38       48.82      1.56 o 
   3   4   9      163.81      171.75      3.11 o 
   4   4   9       25.76       18.67      1.36 o 
   5   4   9       25.88       23.95      1.30 o 
   6   4   9       67.97       63.71      2.46 o 
   7   4   9      279.51      253.67      6.73 o 
   8   4   9        5.53        6.42      1.62 o 
   9   4   9       45.31       36.22      4.56 o 
  -6   5   9       32.74       29.70      4.92 o 
  -5   5   9       53.96       58.00      5.98 o 
  -4   5   9       40.27       41.90      2.34 o 
  -3   5   9       12.83        9.28      1.23 o 
  -2   5   9       57.59       53.53      2.10 o 
  -1   5   9       25.32       28.48      2.17 o 
   0   5   9        6.49        6.87      0.79 o 
   1   5   9        7.47       10.68      0.91 o 
   2   5   9       16.45       13.18      0.94 o 
   3   5   9      921.85      936.71     13.60 o 
   4   5   9       47.83       37.45      1.45 o 
   5   5   9        0.44        0.87      0.85 o 
   6   5   9       44.37       53.31      2.38 o 
   7   5   9       19.26       21.79      1.72 o 
   8   5   9        5.19        7.50      1.50 o 
   9   5   9       15.44       20.31      2.13 o 
  -6   6   9       13.14       14.38      4.20 o 
  -5   6   9        1.71        2.59      2.88 o 
  -4   6   9       98.50       93.55      3.78 o 
  -3   6   9      115.17      125.93      4.55 o 
  -2   6   9        2.47        3.08      1.16 o 
  -1   6   9      153.14      133.52      3.16 o 
   0   6   9        5.13        4.86      0.92 o 
   1   6   9       19.35       20.19      1.09 o 
   2   6   9       41.51       34.24      1.51 o 
   3   6   9      216.56      201.26      3.31 o 
   4   6   9       24.20       25.73      1.16 o 
   5   6   9       20.04       22.07      1.35 o 
   6   6   9        9.97        9.87      1.20 o 
   7   6   9        1.48        3.04      1.07 o 
   8   6   9       32.17       27.98      2.16 o 
   9   6   9        0.83        3.01      1.54 o 
  -5   7   9        1.61       -2.04      3.14 o 
  -4   7   9       70.94       55.11      5.94 o 
  -3   7   9       54.64       45.06      2.56 o 
  -2   7   9        0.65       -0.21      1.09 o 
  -1   7   9        0.00        0.37      1.05 o 
   0   7   9       12.77       12.97      1.34 o 
   1   7   9      189.49      189.28      4.27 o 
   2   7   9       29.78       26.52      1.28 o 
   3   7   9        7.46        5.08      0.77 o 
   4   7   9      518.23      480.37     10.08 o 
   5   7   9       20.16       19.84      1.56 o 
   6   7   9        0.82        0.35      0.83 o 
   7   7   9        5.42        5.86      1.18 o 
   8   7   9       12.13       16.84      2.02 o 
   9   7   9        0.10        1.40      2.25 o 
  -4   8   9        0.05        0.98      3.22 o 
  -3   8   9        1.01        2.90      1.62 o 
  -2   8   9       20.81       20.21      1.91 o 
  -1   8   9       73.79       69.49      2.75 o 
   0   8   9        0.33        0.52      1.03 o 
   1   8   9       27.30       26.80      1.65 o 
   2   8   9        0.02        0.22      0.86 o 
   3   8   9        0.20        0.40      0.71 o 
   4   8   9       10.06        9.63      3.20 o 
   5   8   9        0.53       -0.11      0.88 o 
   6   8   9       24.06       23.47      1.52 o 
   7   8   9       24.11       18.55      2.16 o 
   8   8   9        0.90        1.32      1.25 o 
  -2   9   9        1.12        1.43      1.61 o 
  -1   9   9       12.38       20.62      2.32 o 
   0   9   9        2.39        4.50      1.60 o 
   1   9   9        3.00        0.80      1.33 o 
   2   9   9       16.98       21.35      1.97 o 
   3   9   9       12.39       10.17      1.23 o 
   4   9   9        0.20       -0.04      2.50 o 
   5   9   9       27.53       23.21      3.29 o 
   6   9   9        4.30        8.46      2.59 o 
   7   9   9       40.05       42.31      2.89 o 
  -1  10   9        7.23        6.10      2.41 o 
   0  10   9        2.19        3.45      1.74 o 
   1  10   9        7.81        8.22      1.78 o 
   2  10   9       14.02       14.86      1.52 o 
   3  10   9       13.84       12.54      1.65 o 
   4  10   9       11.84       14.24      4.01 o 
   5  10   9        0.04        1.43      2.04 o 
   6  10   9        0.13        1.87      3.52 o 
  -2  -6  10        0.02       -2.67      3.48 o 
  -1  -6  10       11.51       13.62      4.67 o 
   0  -6  10        4.31        2.12      4.24 o 
   1  -6  10        2.00        6.79      4.45 o 
  -4  -5  10        0.36        0.04      3.27 o 
  -3  -5  10        1.70        2.12      3.35 o 
  -2  -5  10        0.31        1.06      3.39 o 
  -1  -5  10        4.59        7.09      3.86 o 
   0  -5  10        2.55        5.39      3.99 o 
   1  -5  10       11.90        7.81      4.28 o 
   2  -5  10        4.01       12.30      4.67 o 
   3  -5  10        3.33        4.45      4.58 o 
   4  -5  10        0.54       -2.16      3.56 o 
  -5  -4  10        0.01        1.27      3.01 o 
  -4  -4  10        3.03        5.73      3.52 o 
  -3  -4  10        0.56        3.01      3.01 o 
  -2  -4  10       14.80       15.61      4.07 o 
  -1  -4  10        0.05        3.39      3.35 o 
   0  -4  10        0.83        0.72      3.31 o 
   1  -4  10       11.74       11.75      4.12 o 
   2  -4  10        9.48       10.95      4.20 o 
   3  -4  10        0.42        2.42      3.95 o 
   4  -4  10        2.34        6.58      3.99 o 
   5  -4  10        0.01       -3.52      3.52 o 
  -6  -3  10       30.64       41.66      5.64 o 
  -5  -3  10       20.81       14.64      4.03 o 
  -4  -3  10        7.48        7.85      3.44 o 
  -3  -3  10       41.53       35.00      4.84 o 
  -2  -3  10       44.65       44.76      2.88 o 
  -1  -3  10       63.23       71.76      2.83 o 
   0  -3  10        8.12        7.27      1.20 o 
   1  -3  10        2.74        2.48      1.38 o 
   2  -3  10        3.47        3.60      1.85 o 
   3  -3  10       33.69       33.50      3.27 o 
   4  -3  10        5.10        4.17      2.10 o 
   5  -3  10        0.83       -0.50      1.91 o 
   6  -3  10       18.34       18.20      4.03 o 
  -7  -2  10        2.94        6.15      3.56 o 
  -6  -2  10        5.79        6.96      3.69 o 
  -5  -2  10       13.89       12.73      3.69 o 
  -4  -2  10       44.73       42.13      5.09 o 
  -3  -2  10        3.43        4.24      1.44 o 
  -2  -2  10        5.66        4.00      1.06 o 
  -1  -2  10       51.03       50.12      2.16 o 
   0  -2  10       87.79       93.83      2.74 o 
   1  -2  10        0.64       -0.05      0.90 o 
   2  -2  10       43.25       42.99      2.30 o 
   3  -2  10      146.46      144.17      8.17 o 
   4  -2  10        0.63        0.12      1.61 o 
   5  -2  10        6.48       10.24      2.32 o 
   6  -2  10       26.55       33.98      4.75 o 
   7  -2  10        8.08       11.84      3.52 o 
  -7  -1  10        1.63       10.01      3.78 o 
  -6  -1  10       27.46       18.96      4.16 o 
  -5  -1  10       11.55       10.37      2.05 o 
  -4  -1  10       42.24       41.24      2.67 o 
  -3  -1  10       42.38       38.77      2.35 o 
  -2  -1  10       35.31       26.95      1.64 o 
  -1  -1  10      124.45      114.41      2.93 o 
   0  -1  10        5.37        8.96      1.07 o 
   1  -1  10       36.67       32.87      1.60 o 
   2  -1  10        3.99        4.26      1.01 o 
   3  -1  10       10.15        8.04      1.26 o 
   4  -1  10        5.04        7.54      1.93 o 
   5  -1  10        1.98        3.15      4.09 o 
   6  -1  10        2.07        0.89      2.04 o 
   7  -1  10       14.36       16.46      3.69 o 
   8  -1  10        3.48        7.42      3.31 o 
  -7   0  10       11.60       11.37      3.99 o 
  -6   0  10       12.37       11.71      3.56 o 
  -5   0  10        6.07        6.62      1.54 o 
  -4   0  10        0.55        0.23      1.08 o 
  -3   0  10       41.64       48.45      1.87 o 
  -2   0  10      158.24      157.98      3.19 o 
  -1   0  10        8.06        8.95      0.95 o 
   0   0  10       34.97       36.68      1.51 o 
   1   0  10      115.73      124.05      3.30 o 
   2   0  10      107.93       95.34      2.76 o 
   3   0  10        4.95        3.17      1.02 o 
   4   0  10      368.94      317.33      5.80 o 
   5   0  10       69.17       63.41      3.70 o 
   6   0  10        4.50        2.21      2.25 o 
   7   0  10       20.77       19.94      3.56 o 
   8   0  10       45.63       51.00      5.77 o 
  -7   1  10        9.45       10.86      3.90 o 
  -6   1  10       56.66       57.98      4.17 o 
  -5   1  10       23.22       19.40      2.05 o 
  -4   1  10        0.04       -0.33      1.19 o 
  -3   1  10      102.70       95.14      2.48 o 
  -2   1  10      214.45      210.21      3.60 o 
  -1   1  10       22.22       20.26      1.69 o 
   0   1  10      230.84      225.07      3.63 o 
   1   1  10      128.54      122.55      3.32 o 
   2   1  10      185.37      177.60      3.34 o 
   3   1  10      220.21      204.78      5.64 o 
   4   1  10        4.83        5.18      0.83 o 
   5   1  10       28.62       33.94      1.88 o 
   6   1  10        0.99       -0.20      2.48 o 
   7   1  10       58.10       49.07      4.34 o 
   8   1  10       34.73       37.72      4.96 o 
  -7   2  10        1.03        0.48      2.03 o 
  -6   2  10      118.39      127.48      5.12 o 
  -5   2  10       45.24       54.75      3.10 o 
  -4   2  10       26.09       21.14      2.02 o 
  -3   2  10        3.28        2.04      0.88 o 
  -2   2  10      267.69      244.70      3.97 o 
  -1   2  10       98.79       95.77      2.13 o 
   0   2  10       28.84       30.98      1.55 o 
   1   2  10        3.08        2.50      0.77 o 
   2   2  10      231.82      225.56      3.48 o 
   3   2  10      541.64      526.99      8.28 o 
   4   2  10       26.77       27.84      1.34 o 
   5   2  10      136.68      131.86      2.79 o 
   6   2  10        2.87        1.52      0.69 o 
   7   2  10        7.97        5.91      1.87 o 
   8   2  10       16.12       17.44      3.56 o 
   9   2  10        9.16        9.26      2.47 o 
  -7   3  10        4.18        3.18      3.22 o 
  -6   3  10       25.00       21.73      2.99 o 
  -5   3  10       20.47       15.98      1.89 o 
  -4   3  10       73.30       78.66      2.66 o 
  -3   3  10      109.94      118.70      2.91 o 
  -2   3  10       52.81       44.53      1.78 o 
  -1   3  10      178.38      201.04      3.35 o 
   0   3  10       12.10       17.42      1.05 o 
   1   3  10       73.85       67.21      1.83 o 
   2   3  10        4.28        5.63      0.81 o 
   3   3  10     1075.29     1056.70     14.34 o 
   4   3  10       18.96       19.17      1.39 o 
   5   3  10        1.82        2.98      0.96 o 
   6   3  10        1.54        2.72      1.14 o 
   7   3  10       16.59       18.65      2.11 o 
   8   3  10       24.25       21.09      2.70 o 
   9   3  10       14.42       20.76      3.09 o 
  -6   4  10        0.00       -2.18      2.38 o 
  -5   4  10        6.01       12.41      1.93 o 
  -4   4  10       40.30       36.75      3.11 o 
  -3   4  10      197.45      179.87      7.74 o 
  -2   4  10       54.52       49.64      1.75 o 
  -1   4  10      310.49      268.67      4.19 o 
   0   4  10       25.89       21.58      1.58 o 
   1   4  10        0.60       -0.12      0.81 o 
   2   4  10       87.35       88.21      2.22 o 
   3   4  10      199.41      211.06      3.78 o 
   4   4  10      513.25      518.59      9.46 o 
   5   4  10      263.55      255.71      4.76 o 
   6   4  10      122.86      117.86      3.50 o 
   7   4  10       17.98       18.73      2.18 o 
   8   4  10       27.80       30.39      4.94 o 
   9   4  10        0.97        3.46      2.13 o 
  -6   5  10        3.15        5.30      3.44 o 
  -5   5  10        0.83       -0.98      2.63 o 
  -4   5  10       51.07       61.39      6.79 o 
  -3   5  10       44.05       48.24      2.24 o 
  -2   5  10       39.51       42.48      2.03 o 
  -1   5  10       58.85       51.13      2.02 o 
   0   5  10        7.64        6.18      0.91 o 
   1   5  10        2.66        3.03      0.89 o 
   2   5  10       24.71       23.03      1.35 o 
   3   5  10       91.48       93.30      2.42 o 
   4   5  10      217.38      208.94      4.03 o 
   5   5  10       45.00       39.14      1.95 o 
   6   5  10        0.80       -0.01      0.99 o 
   7   5  10        3.09        1.66      1.88 o 
   8   5  10       18.88       27.25      2.52 o 
   9   5  10        8.25        5.97      2.01 o 
  -5   6  10       18.52       16.12      4.12 o 
  -4   6  10       16.16       18.42      2.62 o 
  -3   6  10       34.75       35.50      2.59 o 
  -2   6  10       83.81       78.38      2.90 o 
  -1   6  10       22.61       21.98      1.71 o 
   0   6  10       77.48       61.24      2.13 o 
   1   6  10       55.48       58.87      2.52 o 
   2   6  10        0.26       -0.68      0.73 o 
   3   6  10       61.25       48.96      2.01 o 
   4   6  10      247.73      235.89      4.98 o 
   5   6  10       81.95       84.51      2.61 o 
   6   6  10        4.58        3.34      1.07 o 
   7   6  10        3.97        4.75      1.22 o 
   8   6  10        2.58        4.59      1.58 o 
   9   6  10       32.49       32.91      3.04 o 
  -5   7  10       18.73       13.28      4.12 o 
  -4   7  10        5.29        5.52      3.35 o 
  -3   7  10        4.81        2.22      1.87 o 
  -2   7  10        5.41        5.27      1.39 o 
  -1   7  10      104.24       99.30      3.22 o 
   0   7  10        1.63        0.31      1.16 o 
   1   7  10        0.39       -0.63      0.79 o 
   2   7  10       22.47       21.82      1.68 o 
   3   7  10       78.62       71.63      2.53 o 
   4   7  10        3.53        4.32      0.99 o 
   5   7  10      118.36      104.71      2.84 o 
   6   7  10        0.12        1.83      0.94 o 
   7   7  10        3.50        3.29      1.08 o 
   8   7  10        0.47        0.87      1.34 o 
  -4   8  10       11.85       11.03      4.07 o 
  -3   8  10       16.48       16.76      2.79 o 
  -2   8  10       10.97        9.75      1.61 o 
  -1   8  10       69.06       61.14      2.76 o 
   0   8  10       12.80       12.46      1.44 o 
   1   8  10        5.79        4.44      1.12 o 
   2   8  10       13.79       11.70      1.07 o 
   3   8  10       18.35       18.53      1.34 o 
   4   8  10       50.54       46.87      2.27 o 
   5   8  10        0.26        0.82      1.22 o 
   6   8  10        0.19        3.01      1.34 o 
   7   8  10       15.77       10.70      2.15 o 
   8   8  10        4.71        8.37      1.70 o 
  -2   9  10        0.15       -1.62      1.62 o 
  -1   9  10        0.26        1.46      1.64 o 
   0   9  10        0.18        0.35      1.42 o 
   1   9  10        0.01        1.25      2.15 o 
   2   9  10       20.19       19.88      1.81 o 
   3   9  10       12.66       10.12      1.23 o 
   4   9  10       13.75       18.42      2.15 o 
   5   9  10       34.83       38.50      2.94 o 
   6   9  10        1.66        1.40      1.49 o 
   7   9  10        6.58        7.84      1.94 o 
   0  10  10        5.51        8.30      1.92 o 
   1  10  10       14.38       13.53      1.99 o 
   2  10  10       24.35       24.04      2.47 o 
   3  10  10        0.64        0.47      1.52 o 
   4  10  10       13.51       12.74      1.82 o 
   5  10  10        4.62        9.19      2.60 o 
  -3  -5  11        0.81        8.49      4.20 o 
  -2  -5  11        7.31        5.69      4.07 o 
  -1  -5  11        3.49        3.86      4.03 o 
   0  -5  11        1.25        3.52      4.16 o 
   1  -5  11       13.66        6.92      4.50 o 
   2  -5  11        1.39       -1.40      4.12 o 
  -4  -4  11        7.80        8.19      3.78 o 
  -3  -4  11        0.52        3.14      3.44 o 
  -2  -4  11        0.70        1.44      3.56 o 
  -1  -4  11        5.55        8.44      3.99 o 
   0  -4  11        7.65        9.12      4.12 o 
   1  -4  11        4.07        0.81      3.61 o 
   2  -4  11       10.15       17.61      4.79 o 
   3  -4  11        3.30        2.67      4.28 o 
   4  -4  11        6.03        5.64      4.12 o 
  -5  -3  11       20.12       26.01      4.96 o 
  -3  -3  11       17.40       12.52      3.99 o 
  -2  -3  11        6.55        8.49      3.73 o 
  -1  -3  11       34.32       40.90      5.56 o 
   0  -3  11        5.74        5.73      2.03 o 
   1  -3  11        2.10        4.53      2.12 o 
   2  -3  11        9.02       10.31      2.31 o 
   3  -3  11        5.46        7.65      2.23 o 
   4  -3  11        4.34        4.45      3.16 o 
   5  -3  11        4.01        5.55      3.39 o 
  -6  -2  11       23.51       30.25      5.26 o 
  -5  -2  11        1.70        8.15      3.69 o 
  -4  -2  11        2.20        4.71      3.35 o 
  -3  -2  11        0.94       -2.93      2.93 o 
  -2  -2  11       82.32       80.34      4.32 o 
  -1  -2  11        0.12       -1.29      1.29 o 
   0  -2  11       92.71       78.26      4.35 o 
   1  -2  11       53.71       50.15      3.71 o 
   2  -2  11        0.75        1.86      1.79 o 
   3  -2  11       47.59       48.15      3.75 o 
   4  -2  11       26.67       21.34      4.05 o 
   5  -2  11       26.95       26.65      3.11 o 
   6  -2  11        0.15        0.64      2.46 o 
  -6  -1  11       27.69       26.01      4.92 o 
  -5  -1  11       27.98       33.86      5.09 o 
  -4  -1  11        5.01        4.88      1.91 o 
  -3  -1  11       11.52       12.13      2.26 o 
  -2  -1  11       76.95       78.26      3.33 o 
  -1  -1  11       64.97       62.20      2.61 o 
   0  -1  11      279.22      292.21      5.57 o 
   1  -1  11       31.13       34.28      2.04 o 
   2  -1  11        0.08        2.24      1.78 o 
   3  -1  11        3.06        5.35      1.89 o 
   4  -1  11        2.04       -0.32      1.65 o 
   5  -1  11       18.22       22.57      3.69 o 
   6  -1  11        0.02        1.99      2.33 o 
   7  -1  11        0.01       -2.33      2.33 o 
  -6   0  11       22.80       25.29      4.71 o 
  -5   0  11       13.23       18.22      2.70 o 
  -4   0  11        3.30        2.88      1.36 o 
  -3   0  11       18.56       13.50      1.74 o 
  -2   0  11        4.67        6.47      1.12 o 
  -1   0  11       87.45       81.40      2.85 o 
   0   0  11        0.66        0.99      0.91 o 
   1   0  11        1.21        0.52      0.66 o 
   2   0  11       52.25       47.91      2.01 o 
   3   0  11      293.07      268.66      8.28 o 
   4   0  11       71.31       61.57      3.60 o 
   5   0  11      110.33      103.69      6.62 o 
   6   0  11       25.64       37.55      4.62 o 
   7   0  11        7.60       14.32      4.01 o 
   8   0  11        2.11        1.23      2.84 o 
  -6   1  11        9.03        6.84      2.26 o 
  -5   1  11       48.11       46.88      2.94 o 
  -4   1  11       71.96       67.55      3.19 o 
  -3   1  11       11.93       15.70      1.78 o 
  -2   1  11       69.53       62.92      2.51 o 
  -1   1  11       89.27       80.75      2.48 o 
   0   1  11       88.29       83.09      2.70 o 
   1   1  11      306.28      294.83      4.90 o 
   2   1  11        2.24        2.99      0.87 o 
   3   1  11      108.81      109.02      3.39 o 
   4   1  11        7.93       11.55      2.23 o 
   5   1  11       16.86       21.89      3.39 o 
   6   1  11       30.09       38.09      3.56 o 
   7   1  11       12.68       13.44      2.50 o 
   8   1  11        0.00        0.47      2.55 o 
  -6   2  11        0.18       -0.01      2.67 o 
  -5   2  11       32.29       46.01      3.62 o 
  -4   2  11       60.93       64.08      3.24 o 
  -3   2  11        4.30        0.43      1.74 o 
  -2   2  11       47.87       34.52      1.93 o 
  -1   2  11        1.23       -0.14      0.74 o 
   0   2  11      142.09      124.94      3.07 o 
   1   2  11       18.70       16.44      1.15 o 
   2   2  11       21.18       17.65      1.14 o 
   3   2  11       39.98       38.82      1.85 o 
   4   2  11       57.15       56.92      1.88 o 
   5   2  11      224.16      203.40      4.71 o 
   6   2  11       56.84       55.54      1.76 o 
   7   2  11        8.97       13.92      2.39 o 
   8   2  11        6.06        6.62      2.84 o 
  -6   3  11        1.36        0.38      2.76 o 
  -5   3  11       17.38       25.54      2.90 o 
  -4   3  11       37.02       31.50      2.17 o 
  -3   3  11      104.91      126.10      4.38 o 
  -2   3  11      191.41      197.32      4.19 o 
  -1   3  11      110.27      110.70      2.40 o 
   0   3  11      431.66      437.17      6.64 o 
   1   3  11      334.23      324.67      5.02 o 
   2   3  11      707.02      718.60     10.13 o 
   3   3  11       37.21       32.21      1.70 o 
   4   3  11        3.40        3.31      0.96 o 
   5   3  11       51.60       55.10      3.67 o 
   6   3  11        7.35       12.85      1.95 o 
   7   3  11       19.70       24.72      2.42 o 
   8   3  11       45.95       68.29      8.49 o 
  -6   4  11        2.45        2.72      3.27 o 
  -5   4  11       42.71       35.25      2.78 o 
  -4   4  11        0.83        0.25      1.40 o 
  -3   4  11       21.83       23.19      1.89 o 
  -2   4  11       13.24       10.89      1.33 o 
  -1   4  11       47.47       42.58      1.85 o 
   0   4  11       23.41       37.76      1.88 o 
   1   4  11       70.18       63.32      2.24 o 
   2   4  11       87.05       82.79      2.57 o 
   3   4  11      754.59      739.84     11.62 o 
   4   4  11       17.17       14.44      1.56 o 
   5   4  11      449.55      466.97      8.89 o 
   6   4  11       55.84       53.65      3.59 o 
   7   4  11       14.23       12.83      2.24 o 
   8   4  11       15.68       18.31      2.69 o 
   9   4  11       10.11       10.73      3.39 o 
  -5   5  11        2.01        1.65      3.01 o 
  -4   5  11        6.98       10.57      2.32 o 
  -3   5  11        9.21       12.13      1.84 o 
  -2   5  11        2.43        4.50      1.27 o 
  -1   5  11       71.80       67.85      2.41 o 
   0   5  11       43.50       38.40      1.70 o 
   1   5  11      123.77      116.99      4.22 o 
   2   5  11       21.11       18.17      1.34 o 
   3   5  11       23.13       22.68      1.65 o 
   4   5  11        4.92        4.20      1.11 o 
   5   5  11        3.57        3.68      1.14 o 
   6   5  11        0.04       -0.40      1.24 o 
   7   5  11        0.01        0.76      1.35 o 
   8   5  11        0.23       -0.43      1.49 o 
  -5   6  11        2.27        2.33      3.27 o 
  -4   6  11       47.21       57.05      4.05 o 
  -3   6  11        4.33        3.33      1.66 o 
  -2   6  11        0.37        1.40      1.18 o 
  -1   6  11       11.14       10.67      1.46 o 
   0   6  11        6.56        7.26      1.13 o 
   1   6  11        0.14        0.32      0.85 o 
   2   6  11        9.95       10.24      1.28 o 
   3   6  11       91.24       83.18      2.69 o 
   4   6  11       56.84       60.51      2.34 o 
   5   6  11        0.88        1.48      1.19 o 
   6   6  11        0.05        0.80      1.05 o 
   7   6  11       49.54       49.50      2.96 o 
   8   6  11       16.58       27.47      2.55 o 
  -4   7  11        2.16       -1.40      3.10 o 
  -3   7  11       74.78       85.32      3.85 o 
  -2   7  11        5.20        8.93      1.50 o 
  -1   7  11       16.94       17.28      1.71 o 
   0   7  11       38.39       37.50      2.46 o 
   1   7  11        0.42        0.39      0.86 o 
   2   7  11       10.63        9.81      1.11 o 
   3   7  11      117.59      109.23      3.35 o 
   4   7  11        2.14        1.49      1.03 o 
   5   7  11        7.80        8.53      1.22 o 
   6   7  11        0.11        0.16      0.98 o 
   7   7  11        0.00       -0.84      1.31 o 
   8   7  11        0.20        2.31      1.59 o 
  -3   8  11       86.06       87.72      4.96 o 
  -2   8  11       27.40       24.16      3.07 o 
  -1   8  11        0.08        2.22      1.91 o 
   0   8  11       22.80       24.54      2.67 o 
   1   8  11        5.31        7.25      1.61 o 
   2   8  11       55.17       59.02      2.41 o 
   3   8  11       10.05        7.64      1.19 o 
   4   8  11        8.79        9.30      1.21 o 
   5   8  11      100.29       99.43      2.87 o 
   6   8  11        3.11        4.54      1.35 o 
   7   8  11        0.04        0.39      1.31 o 
  -2   9  11        8.16       13.14      2.80 o 
  -1   9  11        1.64        2.63      2.59 o 
   0   9  11       27.83       23.83      2.41 o 
   1   9  11        5.91        6.60      2.70 o 
   2   9  11        7.46        7.99      1.35 o 
   3   9  11        6.17        7.58      1.20 o 
   4   9  11        4.43        1.05      1.23 o 
   5   9  11       10.08       15.36      3.44 o 
   6   9  11        7.72        5.58      2.11 o 
   0  10  11       30.51       34.28      2.95 o 
   1  10  11        5.77        4.38      1.77 o 
   2  10  11       11.24       10.81      1.86 o 
   3  10  11       15.36       13.81      1.83 o 
   4  10  11        2.09        4.16      1.80 o 
  -3  -4  12        0.80        1.23      3.78 o 
  -2  -4  12        6.27        6.83      4.03 o 
  -1  -4  12        0.29        0.72      3.52 o 
   0  -4  12        2.93       -3.22      3.73 o 
   1  -4  12        4.85        1.36      4.12 o 
   2  -4  12        0.53        1.61      4.24 o 
   3  -4  12        8.46       12.01      5.22 o 
  -4  -3  12        3.41        1.95      3.78 o 
  -3  -3  12        1.57        4.16      3.65 o 
  -2  -3  12        1.57        1.02      3.56 o 
  -1  -3  12       50.26       50.36      6.15 o 
   0  -3  12       20.78       26.56      5.18 o 
   1  -3  12       25.00       27.45      5.13 o 
   2  -3  12        3.46        6.75      2.29 o 
   3  -3  12        0.60       -1.15      3.95 o 
   4  -3  12        2.04        1.15      2.35 o 
  -5  -2  12       20.31       24.65      5.09 o 
  -4  -2  12        3.23        3.14      3.48 o 
  -3  -2  12        0.07       -1.06      3.18 o 
  -2  -2  12       23.41       21.50      2.80 o 
  -1  -2  12       81.71       81.30      4.49 o 
   0  -2  12       10.18        8.78      2.27 o 
   1  -2  12       30.88       26.04      3.01 o 
   2  -2  12        7.43        8.79      2.36 o 
   3  -2  12        4.73        4.70      2.15 o 
   4  -2  12       14.13       11.22      2.51 o 
   5  -2  12        7.39        7.93      3.18 o 
  -5  -1  12       28.57       31.27      5.35 o 
  -4  -1  12       11.80       16.42      4.20 o 
  -3  -1  12        6.62        5.10      2.02 o 
  -2  -1  12        1.34        1.78      1.89 o 
  -1  -1  12        5.95        5.14      2.08 o 
   0  -1  12      176.83      171.87      6.55 o 
   1  -1  12       25.87       25.96      2.97 o 
   2  -1  12        0.30        0.72      2.61 o 
   3  -1  12       20.00       22.79      2.77 o 
   4  -1  12       16.32       12.90      3.18 o 
   5  -1  12        0.18       -2.08      2.16 o 
   6  -1  12       34.22       41.49      5.35 o 
  -6   0  12        2.37        6.02      3.82 o 
  -5   0  12        3.84       -0.21      3.22 o 
  -4   0  12       37.81       41.50      2.79 o 
  -3   0  12        0.02       -0.52      1.22 o 
  -2   0  12        4.41        2.50      1.87 o 
  -1   0  12        0.86       -0.23      3.08 o 
   0   0  12      223.85      224.17     12.11 o 
   1   0  12        4.01        4.40      1.91 o 
   2   0  12        7.36        8.95      2.50 o 
   3   0  12       67.40       59.76      5.75 o 
   4   0  12        0.04        1.65      2.16 o 
   5   0  12       21.26       16.55      3.52 o 
   6   0  12       15.72       19.13      3.82 o 
   7   0  12       13.19       19.32      3.24 o 
  -6   1  12       14.29       12.81      3.95 o 
  -5   1  12        0.08        4.58      3.14 o 
  -4   1  12       64.79       51.97      3.79 o 
  -3   1  12        4.46        4.36      1.43 o 
  -2   1  12       39.32       40.64      3.19 o 
  -1   1  12        8.50        6.82      1.52 o 
   0   1  12       38.57       37.94      4.71 o 
   1   1  12      461.03      450.41     12.27 o 
   2   1  12        3.33        2.37      1.72 o 
   3   1  12        6.13        5.64      2.38 o 
   4   1  12        5.38        6.62      2.50 o 
   5   1  12      146.47      132.41      7.59 o 
   6   1  12        2.64        2.81      2.14 o 
   7   1  12        3.61        3.00      2.11 o 
  -6   2  12       18.78       25.29      4.62 o 
  -5   2  12        9.68        2.34      1.93 o 
  -4   2  12       23.19       32.45      2.54 o 
  -3   2  12        7.92        7.73      1.56 o 
  -2   2  12        3.72        1.67      1.09 o 
  -1   2  12       10.36       10.63      1.41 o 
   0   2  12       36.19       33.89      2.40 o 
   1   2  12      287.99      285.35      5.27 o 
   2   2  12       54.09       57.24      2.34 o 
   3   2  12       17.31       16.95      1.42 o 
   4   2  12        7.97        5.16      2.72 o 
   5   2  12        5.10        7.94      2.16 o 
   6   2  12        0.37       -0.53      0.98 o 
   7   2  12        3.00        5.82      2.61 o 
   8   2  12       12.58       12.43      3.52 o 
  -6   3  12       16.24       11.79      3.90 o 
  -5   3  12       51.06       61.30      3.72 o 
  -4   3  12       40.25       51.51      4.85 o 
  -3   3  12        5.20        6.09      1.89 o 
  -2   3  12       13.98       24.53      2.12 o 
  -1   3  12      221.39      231.00      5.36 o 
   0   3  12       11.83       14.55      1.45 o 
   1   3  12      221.40      233.99      4.51 o 
   2   3  12      120.73      111.92      2.83 o 
   3   3  12       19.21       21.03      1.26 o 
   4   3  12        8.37        9.35      1.41 o 
   5   3  12       65.45       65.55      3.45 o 
   6   3  12       55.95       59.36      3.38 o 
   7   3  12        0.54        1.23      1.79 o 
   8   3  12       12.99       11.71      2.40 o 
  -5   4  12        9.64        4.37      3.27 o 
  -4   4  12       10.90        7.38      2.32 o 
  -3   4  12        0.46       -1.34      1.34 o 
  -2   4  12        1.99        4.41      1.36 o 
  -1   4  12        0.65        1.44      1.01 o 
   0   4  12       24.90       31.73      1.85 o 
   1   4  12        9.75       13.50      1.36 o 
   2   4  12       37.72       39.81      2.28 o 
   3   4  12      172.98      167.27      5.18 o 
   4   4  12       59.31       62.78      3.27 o 
   5   4  12        9.70       13.79      2.90 o 
   6   4  12        0.12        0.18      1.45 o 
   7   4  12        4.36        2.35      1.55 o 
   8   4  12       22.65       27.96      5.85 o 
  -5   5  12        2.02        4.62      3.22 o 
  -4   5  12        0.87        3.76      4.54 o 
  -3   5  12       45.35       46.32      3.88 o 
  -2   5  12       28.25       27.95      2.79 o 
  -1   5  12        0.04       -0.99      1.10 o 
   0   5  12       93.36       80.58      2.99 o 
   1   5  12        3.21        2.65      1.40 o 
   2   5  12        0.05        0.34      1.08 o 
   3   5  12       74.58       74.15      2.80 o 
   4   5  12        4.00        8.16      3.25 o 
   5   5  12       12.33        9.95      1.75 o 
   6   5  12        3.31        3.10      1.46 o 
   7   5  12        5.03        5.49      1.73 o 
   8   5  12        0.35       -0.39      1.86 o 
  -4   6  12        0.33        2.11      4.22 o 
  -3   6  12       18.42       23.88      3.00 o 
  -2   6  12        0.70        2.02      1.40 o 
  -1   6  12        5.24        4.51      1.26 o 
   0   6  12        1.97        2.98      1.43 o 
   1   6  12        5.00        5.66      1.28 o 
   2   6  12        0.95       -0.51      1.06 o 
   3   6  12        1.68        1.15      1.05 o 
   4   6  12       21.62       20.00      1.66 o 
   5   6  12       75.05       79.87      8.23 o 
   6   6  12       19.01       22.11      2.17 o 
   7   6  12        0.15       -0.88      1.35 o 
   8   6  12       29.10       31.62      2.88 o 
  -3   7  12        9.62       10.54      2.47 o 
  -2   7  12       52.44       60.60      3.37 o 
  -1   7  12       15.51       23.86      2.00 o 
   0   7  12        4.79        4.22      1.28 o 
   1   7  12      106.78      104.33      3.36 o 
   2   7  12       11.89       12.51      1.47 o 
   3   7  12        4.77        4.80      1.21 o 
   4   7  12        1.96        1.29      1.06 o 
   5   7  12       27.38       28.74      1.86 o 
   6   7  12        5.42        5.96      1.59 o 
   7   7  12        0.68        0.77      1.38 o 
  -2   8  12        1.81        2.47      3.39 o 
  -1   8  12        1.84        0.90      2.69 o 
   0   8  12       26.95       31.40      2.62 o 
   1   8  12        7.42        6.32      1.68 o 
   2   8  12        3.66        5.65      1.88 o 
   3   8  12       48.74       44.51      2.23 o 
   4   8  12       31.74       34.88      1.96 o 
   5   8  12        1.90        3.47      1.13 o 
   6   8  12        9.92       10.78      2.02 o 
   7   8  12        0.10       -1.35      1.36 o 
  -1   9  12        0.84        2.05      1.72 o 
   0   9  12       39.14       42.38      4.09 o 
   1   9  12       11.88       13.50      1.99 o 
   2   9  12        3.70        3.24      1.61 o 
   3   9  12       29.71       35.69      2.99 o 
   4   9  12       25.04       33.04      3.70 o 
   5   9  12        0.03       -0.79      1.31 o 
   6   9  12        8.48       12.56      3.18 o 
   2  10  12        6.53        6.66      1.83 o 
   3  10  12        0.01       -1.01      1.43 o 
  -3  -3  13        0.00       -1.87      3.65 o 
  -2  -3  13       11.33       20.19      5.09 o 
  -1  -3  13        5.01        4.03      3.95 o 
   0  -3  13       30.24       27.19      5.56 o 
   1  -3  13        0.26        3.65      4.03 o 
   2  -3  13        9.51       11.75      4.62 o 
   3  -3  13        0.17        1.57      3.86 o 
  -4  -2  13       52.01       45.23      6.45 o 
  -3  -2  13       10.04       13.92      4.45 o 
  -2  -2  13       29.35       21.89      5.01 o 
  -1  -2  13        0.21       -3.22      3.22 o 
   0  -2  13       45.63       42.99      3.82 o 
   1  -2  13       21.28       22.62      3.07 o 
   2  -2  13        0.01        3.07      2.15 o 
   3  -2  13       35.44       32.58      4.07 o 
   4  -2  13        0.00       -0.42      2.42 o 
  -4  -1  13       36.11       46.37      6.24 o 
  -3  -1  13        2.17        2.21      3.48 o 
  -2  -1  13        0.17        1.28      1.86 o 
  -1  -1  13        1.58        4.48      2.13 o 
   0  -1  13        9.21       12.05      2.57 o 
   1  -1  13       97.98       99.92      9.14 o 
   2  -1  13       12.54       14.48      2.60 o 
   3  -1  13        3.77        0.30      2.33 o 
   4  -1  13        0.19        2.97      2.63 o 
   5  -1  13       16.45       15.02      3.78 o 
  -5   0  13       16.00       24.14      4.96 o 
  -4   0  13        0.90       -1.62      2.04 o 
  -3   0  13       12.20        9.95      2.44 o 
  -2   0  13       27.87       27.65      3.12 o 
  -1   0  13        5.49        6.34      2.14 o 
   0   0  13        0.94        3.14      2.01 o 
   1   0  13      279.41      284.40     17.80 o 
   2   0  13       37.66       40.66      3.45 o 
   3   0  13        3.36        2.04      2.33 o 
   4   0  13       21.70       24.95      3.90 o 
   5   0  13       12.38       10.65      3.35 o 
   6   0  13        3.09        5.09      3.01 o 
  -5   1  13        2.81        6.02      3.22 o 
  -4   1  13        0.75        1.15      1.99 o 
  -3   1  13        8.67        8.84      1.77 o 
  -2   1  13        0.02        1.35      1.34 o 
  -1   1  13        5.84        5.46      1.62 o 
   0   1  13        0.00       -1.61      2.69 o 
   1   1  13        5.80        8.73      2.06 o 
   2   1  13       22.79       27.24      3.86 o 
   3   1  13       92.76       83.75      5.94 o 
   4   1  13        6.37        4.92      2.67 o 
   5   1  13        7.36        7.47      2.63 o 
   6   1  13       12.64        8.37      2.67 o 
   7   1  13        2.84        0.99      2.22 o 
  -5   2  13        5.83        4.71      3.14 o 
  -4   2  13       18.71       15.95      2.55 o 
  -3   2  13       16.82       16.55      3.01 o 
  -2   2  13       33.21       22.29      2.62 o 
  -1   2  13       85.49       85.78      5.85 o 
   0   2  13        2.78        4.00      1.58 o 
   1   2  13        0.13        2.76      2.16 o 
   2   2  13       37.64       39.54      4.33 o 
   3   2  13       51.40       42.38      4.54 o 
   4   2  13        0.64       -0.89      1.87 o 
   5   2  13        5.01        3.29      2.01 o 
   6   2  13        4.17        3.81      2.15 o 
   7   2  13        6.04        8.72      3.46 o 
  -5   3  13        9.65       10.66      3.99 o 
  -4   3  13        9.73       10.58      3.52 o 
  -3   3  13       23.33       25.63      4.35 o 
  -2   3  13       23.87       22.24      2.62 o 
  -1   3  13       15.93       16.56      1.89 o 
   0   3  13        0.67        1.70      1.45 o 
   1   3  13        1.30        1.81      1.29 o 
   2   3  13       59.39       60.32      3.04 o 
   3   3  13       44.15       43.44      3.95 o 
   4   3  13       43.66       49.50      3.24 o 
   5   3  13        0.22       -0.64      1.64 o 
   6   3  13       30.30       34.79      3.48 o 
   7   3  13       26.94       33.52      3.58 o 
  -5   4  13        5.15        3.61      3.31 o 
  -4   4  13        2.59        5.21      2.32 o 
  -3   4  13       12.83       13.11      3.50 o 
  -2   4  13       65.67       63.83      4.24 o 
  -1   4  13        0.02       -0.33      1.34 o 
   0   4  13       42.02       42.85      2.56 o 
   1   4  13      253.93      259.61      7.22 o 
   2   4  13       57.64       51.97      3.25 o 
   3   4  13      130.87      135.63      4.83 o 
   4   4  13       14.10       10.69      1.89 o 
   5   4  13       11.45       10.99      1.92 o 
   6   4  13        0.30       -0.10      1.46 o 
   7   4  13        1.53        3.97      2.86 o 
  -4   5  13       14.69       13.46      2.71 o 
  -3   5  13        3.86        2.75      4.60 o 
  -2   5  13       13.48       12.01      2.52 o 
  -1   5  13        1.00        0.70      1.36 o 
   0   5  13       10.12       11.05      2.41 o 
   1   5  13        0.06       -0.28      1.39 o 
   2   5  13        0.02        1.87      1.48 o 
   3   5  13       75.63       77.53      3.57 o 
   4   5  13       47.68       53.99      4.12 o 
   5   5  13       46.36       51.27      3.21 o 
   6   5  13        1.62        1.94      1.49 o 
   7   5  13        0.06        2.21      1.63 o 
  -4   6  13        0.03       -0.47      3.01 o 
  -3   6  13        1.66        3.30      4.28 o 
  -2   6  13        1.94        2.15      1.84 o 
  -1   6  13       16.52       15.51      2.87 o 
   0   6  13        0.01       -0.89      1.10 o 
   1   6  13       16.83       11.37      1.60 o 
   2   6  13        6.08        5.22      2.17 o 
   3   6  13       33.79       40.00      2.79 o 
   4   6  13       41.04       46.09      4.25 o 
   5   6  13       16.57       17.40      2.09 o 
   6   6  13       34.62       36.08      3.11 o 
   7   6  13        1.01       -0.23      1.60 o 
  -3   7  13       27.25       31.06      4.50 o 
  -2   7  13        4.59        4.57      2.10 o 
  -1   7  13       12.94       15.25      2.06 o 
   0   7  13        4.79        7.80      2.16 o 
   1   7  13        0.17        0.14      1.17 o 
   2   7  13        6.84        6.10      1.67 o 
   3   7  13       17.32       19.86      2.16 o 
   4   7  13       37.62       36.85      2.69 o 
   5   7  13        6.61        8.93      1.81 o 
   6   7  13        0.05        2.07      1.56 o 
   7   7  13        5.77        8.89      1.93 o 
  -2   8  13       38.99       39.94      3.97 o 
  -1   8  13        0.22        1.09      2.18 o 
   0   8  13       27.59       28.09      2.67 o 
   1   8  13       13.43       16.03      2.15 o 
   2   8  13       29.01       32.98      2.62 o 
   3   8  13       30.79       34.51      2.63 o 
   4   8  13       29.80       31.57      2.51 o 
   5   8  13        6.74        9.51      1.82 o 
   6   8  13        1.99        4.86      1.65 o 
   0   9  13        0.42        2.73      1.75 o 
   1   9  13        5.03       14.25      2.33 o 
   2   9  13       31.93       38.40      2.93 o 
   3   9  13        2.90        1.22      1.58 o 
   4   9  13        9.01       13.95      2.01 o 
   5   9  13       16.44       18.57      3.27 o 
  -2  -2  14        2.68        4.03      4.33 o 
  -1  -2  14        2.08        3.56      4.03 o 
   0  -2  14        5.38        7.04      4.50 o 
   1  -2  14       24.65       24.55      3.27 o 
   2  -2  14        9.91        7.89      3.18 o 
   3  -2  14        2.89        1.91      2.93 o 
  -3  -1  14        4.26       11.79      4.37 o 
  -2  -1  14        5.54        6.07      3.90 o 
  -1  -1  14       21.67       21.02      3.07 o 
   0  -1  14        0.77        3.60      2.52 o 
   1  -1  14        7.94        8.75      2.54 o 
   2  -1  14        3.58        8.78      3.14 o 
   3  -1  14        4.61        3.65      2.84 o 
   4  -1  14        1.85        3.39      2.88 o 
  -4   0  14        9.68       14.93      4.45 o 
  -3   0  14        5.04        5.21      2.26 o 
  -2   0  14        7.92        6.51      2.28 o 
  -1   0  14       38.57       38.69      6.68 o 
   0   0  14       12.61       17.45      2.80 o 
   1   0  14        0.01        2.25      2.46 o 
   2   0  14       16.71       13.96      3.39 o 
   3   0  14        8.17        7.72      3.05 o 
   4   0  14        6.76        9.08      3.22 o 
   5   0  14        0.59       -0.68      2.72 o 
  -4   1  14        1.45       -0.68      2.76 o 
  -3   1  14       10.50        6.87      3.05 o 
  -2   1  14        7.42        5.92      1.95 o 
  -1   1  14        6.06        4.54      2.63 o 
   0   1  14       22.85       22.44      3.90 o 
   1   1  14       11.56       10.44      3.10 o 
   2   1  14        4.41        4.12      2.63 o 
   3   1  14        3.32        2.55      2.42 o 
   4   1  14       12.85       14.00      3.44 o 
   5   1  14       12.90       15.23      3.61 o 
   6   1  14        0.10       -5.30      5.30 o 
  -3   2  14       12.92        6.62      2.88 o 
  -2   2  14        0.11        0.87      1.66 o 
  -1   2  14        7.21       11.15      2.14 o 
   0   2  14        0.84       -0.02      1.80 o 
   1   2  14       29.36       28.30      4.12 o 
   2   2  14       15.47       12.90      3.10 o 
   3   2  14        1.37        1.87      2.21 o 
   4   2  14        6.10        2.62      2.15 o 
   5   2  14       28.29       26.60      4.22 o 
   6   2  14        1.52        2.39      2.38 o 
  -4   3  14        2.67       -1.98      6.94 o 
  -3   3  14       14.06       11.29      3.56 o 
  -2   3  14        1.73        0.85      2.42 o 
  -1   3  14        9.55        9.50      2.97 o 
   1   3  14       73.60       70.81      5.43 o 
   2   3  14       11.51       11.20      6.75 o 
   3   3  14       17.31       21.74      3.95 o 
   4   3  14        8.54       13.61      2.58 o 
   5   3  14       35.09       38.30      3.73 o 
   6   3  14        0.02       -0.61      1.87 o 
   7   3  14        6.27        6.91      2.49 o 
  -4   4  14       21.75       25.41      3.52 o 
  -3   4  14        7.16        5.23      2.74 o 
  -2   4  14        0.31       -0.17      2.69 o 
  -1   4  14       70.16       68.92      6.72 o 
   0   4  14       34.77       36.78      2.96 o 
   1   4  14       53.12       42.28      7.51 o 
   2   4  14       60.52       57.60      4.75 o 
   3   4  14        0.58        0.36      1.51 o 
   4   4  14       44.30       46.41      3.21 o 
   5   4  14        0.01       -0.95      1.66 o 
   6   4  14       47.15       49.45      4.15 o 
   7   4  14       32.13       35.15      6.58 o 
  -3   5  14        7.13        9.53      4.88 o 
  -2   5  14        0.06        1.23      1.98 o 
  -1   5  14        2.33        5.24      2.11 o 
   0   5  14        1.44        1.41      1.49 o 
   1   5  14        2.71        3.18      1.73 o 
   2   5  14        9.90        9.31      1.90 o 
   3   5  14        3.37        4.57      2.45 o 
   4   5  14       10.79       14.41      2.12 o 
   5   5  14       26.60       33.28      2.79 o 
   6   5  14        7.37       12.79      3.48 o 
   7   5  14        6.49       12.18      2.54 o 
  -3   6  14        9.24       15.42      2.85 o 
  -2   6  14       11.51       10.35      2.54 o 
  -1   6  14        2.53        2.21      1.56 o 
   0   6  14       12.02       11.69      1.99 o 
   1   6  14        7.58        7.18      1.56 o 
   2   6  14       64.51       73.59      3.74 o 
   3   6  14       18.39       22.88      2.41 o 
   4   6  14       31.20       38.09      3.87 o 
   5   6  14       31.62       34.46      4.16 o 
   6   6  14       17.67       14.35      2.17 o 
  -2   7  14       38.71       40.82      4.07 o 
  -1   7  14        3.73        1.20      1.97 o 
   0   7  14        2.62        2.80      1.70 o 
   1   7  14        2.89        2.36      1.69 o 
   2   7  14       30.62       35.29      3.67 o 
   3   7  14        0.04        1.60      1.55 o 
   4   7  14        4.84        5.68      1.74 o 
   5   7  14        0.01        2.29      1.64 o 
   6   7  14       50.24       59.94      3.54 o 
   0   8  14       11.79       12.79      2.64 o 
   1   8  14       14.33       12.12      2.14 o 
   2   8  14       43.37       41.37      4.11 o 
   3   8  14       32.94       37.95      2.93 o 
   4   8  14        1.23        1.77      2.02 o 
   5   8  14        1.29        3.22      1.65 o 
   0  -1  15       17.26       22.44      4.24 o 
   1  -1  15        2.61        2.63      2.84 o 
   2  -1  15        4.09        2.29      2.88 o 
  -2   0  15        4.74        8.44      3.35 o 
  -1   0  15        8.53       10.78      3.48 o 
   0   0  15       11.93        9.84      3.27 o 
   1   0  15        7.28        9.80      3.39 o 
   2   0  15        3.13        3.31      2.84 o 
   3   0  15        3.28        1.10      2.59 o 
   4   0  15        8.11        8.02      3.44 o 
  -3   1  15        0.05       -1.74      2.72 o 
  -2   1  15        5.16        4.41      3.01 o 
  -1   1  15        5.32        2.84      2.67 o 
   0   1  15        4.05       10.10      3.22 o 
   1   1  15       26.49       19.60      3.86 o 
   2   1  15       36.07       34.45      4.71 o 
   3   1  15        5.64        8.99      3.14 o 
   4   1  15        7.38        6.58      3.31 o 
   5   1  15        2.77       -1.23      2.63 o 
  -3   2  15        6.37        6.79      3.44 o 
  -2   2  15        0.07       -1.57      1.57 o 
  -1   2  15        9.41       10.56      4.09 o 
   0   2  15        1.24       -0.55      2.38 o 
   1   2  15        3.50        3.56      2.63 o 
   2   2  15        2.93        6.87      2.72 o 
   3   2  15        0.02        5.05      2.59 o 
   4   2  15        9.31        6.52      6.94 o 
   5   2  15        8.78        6.43      2.70 o 
  -3   3  15        0.01       -5.13      5.13 o 
  -2   3  15        7.35        6.24      3.27 o 
   0   3  15       30.52       31.95      4.54 o 
   1   3  15        3.27        1.61      2.42 o 
   2   3  15        3.42        2.44      6.24 o 
   3   3  15        4.07        4.64      2.28 o 
   4   3  15       12.49       16.89      3.99 o 
   5   3  15        0.54        1.05      1.97 o 
   6   3  15        1.22        0.59      2.42 o 
  -3   4  15       27.66       24.70      3.60 o 
  -2   4  15       10.83        9.03      2.64 o 
  -1   4  15       19.78       11.19      2.85 o 
   0   4  15       97.81       80.34      5.09 o 
   1   4  15        6.58        3.41      2.33 o 
   2   4  15       14.24       16.26      3.86 o 
   3   4  15        2.38        2.23      2.44 o 
   4   4  15       10.78       13.44      2.71 o 
   5   4  15       38.38       41.24      3.95 o 
   6   4  15        5.48        8.41      2.48 o 
  -2   5  15       20.51       24.62      3.41 o 
  -1   5  15       11.97        7.24      2.55 o 
   0   5  15        0.00        2.53      3.31 o 
   1   5  15        6.42        6.24      1.93 o 
   2   5  15       83.23       77.34      4.91 o 
   3   5  15        8.21        6.69      2.32 o 
   4   5  15        0.18        1.77      2.01 o 
   5   5  15        0.56        1.86      1.91 o 
   6   5  15       12.44       14.00      2.74 o 
  -2   6  15       25.58       28.51      4.75 o 
  -1   6  15        6.75       11.96      3.61 o 
   0   6  15        4.21        4.18      2.95 o 
   1   6  15       28.48       41.54      3.97 o 
   2   6  15       12.64       21.42      2.51 o 
   3   6  15       22.36       30.84      2.79 o 
   4   6  15        2.03        2.16      2.74 o 
   5   6  15        7.88        9.48      1.99 o 
   0   7  15       14.70       16.23      3.52 o 
   1   7  15        2.55        5.89      2.26 o 
   2   7  15        0.28        1.07      2.33 o 
   3   7  15        8.13       14.82      2.27 o 
   4   7  15       57.67       64.21      3.73 o 
   5   7  15       12.09       12.52      2.20 o 
   2   8  15        8.77        9.96      2.92 o 
   3   8  15        0.06        0.76      1.73 o 
  -1   1  16       10.68       13.02      3.65 o 
   0   1  16       16.47       12.01      3.61 o 
   1   1  16        2.14        5.39      3.05 o 
   2   1  16        0.10       -0.08      2.72 o 
   3   1  16       27.77       31.10      4.92 o 
  -1   2  16        0.55       -1.06      2.63 o 
   0   2  16       13.08       13.96      3.73 o 
   1   2  16        0.14        1.78      2.72 o 
   2   2  16       34.02       37.33      4.96 o 
   3   2  16        9.15       12.05      3.48 o 
   4   2  16        0.01       -5.36      6.96 o 
  -1   3  16        0.73        1.95      2.97 o 
   0   3  16       19.84       31.65      4.75 o 
   1   3  16        0.01       -2.32      6.41 o 
   2   3  16        4.12        2.23      4.50 o 
   3   3  16        1.65        0.68      4.14 o 
   4   3  16        3.10        1.38      2.21 o 
  -1   4  16        0.57        0.35      2.59 o 
   0   4  16        4.71        7.79      4.05 o 
   1   4  16        8.01        9.25      2.86 o 
   2   4  16       22.37       24.04      3.40 o 
   3   4  16       37.60       39.19      4.06 o 
   4   4  16        3.60        3.74      2.29 o 
  -1   5  16       12.23        6.14      4.37 o 
   0   5  16       52.77       42.48      4.29 o 
   1   5  16        0.27       -1.99      1.99 o 
   2   5  16        9.21        5.61      2.41 o 
   3   5  16        4.62        1.87      2.13 o 
   4   5  16        7.22       10.56      2.65 o 
   0   6  16       50.00       69.99      5.33 o 
   1   6  16       12.05       15.10      3.05 o 
   2   6  16        8.83       15.69      2.93 o 
   3   6  16        0.75        3.04      2.13 o 
   4   6  16       17.52       22.21      3.24 o 
                                                 
